# Supplementary material for: 1-[2-(Pyrazin-2-ylsulfan­yl)eth­yl]pyrazine-2(1H)-thione
Source: Acta Crystallogr Sect E Struct Rep Online. 2011 Jan 15;67(Pt 2):o418. doi: 10.1107/S1600536811001474 (PMC3051550; doi:10.1107/S1600536811001474)
Supplement: Supplementary file 1 [file e-67-0o418-sup1.cif]

##############################################################################
###                                                                        ###
###        Electronic paper (Acta Crystallographica Section E)             ###
###                                                                        ###
##############################################################################
#                                                                            #
# This CIF contains the data in a paper accepted for publication in Acta     #
# Crystallographica Section E. It conforms to the requirements of Notes      #
# for Authors for Section E, and has been peer reviewed under the auspices   #
# of the IUCr Commission on Journals.                                        #
#                                                                            #
# Full details of the Crystallographic Information File format               #
# are given in the paper "The Crystallographic Information File (CIF):       #
# a New Standard Archive File for Crystallography" by S. R. Hall, F. H.      #
# Allen and I. D. Brown [Acta Cryst. (1991), A47, 655-685].                  #
#                                                                            #
# The current version of the core CIF dictionary is obtainable from          #
# ftp://ftp.iucr.org/pub/cif_core.dic. The current version number is 2.4.    #
#                                                                            #
# Software is freely available for graphical display of the structure(s) in  #
# this CIF.  For information consult the CIF home page http://www.iucr.org/  #
# cif/home.html                                                              #
#                                                                            #
# This file may be used for bona fide research purposes within the           #
# scientific community so long as proper attribution is given to the journal # 
# article from which it was obtained.                                        #
#                                                                            #
##############################################################################
                                             
data_I
_audit_creation_method     SHELXL-97
_chemical_name_systematic
;
1-[2-(Pyrazin-2-ylsulfanyl)ethyl]pyrazine-2(1<i>H</i>)-thione
;
_chemical_name_common     ?
_chemical_formula_moiety     'C10 H10 N4 S2'
_chemical_formula_sum     'C10 H10 N4 S2'
_chemical_formula_iupac     'C10 H10 N4 S2'
_chemical_formula_weight     250.34
_chemical_melting_point     ?
_symmetry_cell_setting     monoclinic
_symmetry_space_group_name_H-M     'P 21/n'
loop_
    _symmetry_equiv_pos_as_xyz
    'x, y, z'
    '-x+1/2, y+1/2, -z+1/2'
    '-x, -y, -z'
    'x-1/2, -y-1/2, z-1/2'
_cell_length_a     9.762(7)
_cell_length_b     11.737(9)
_cell_length_c     10.129(8)
_cell_angle_alpha     90.00
_cell_angle_beta     92.628(9)
_cell_angle_gamma     90.00
_cell_volume     1159.2(15)
_cell_formula_units_Z     4
_cell_measurement_reflns_used     3231
_cell_measurement_theta_min     2.66
_cell_measurement_theta_max     27.91
_cell_measurement_temperature     296(2)
_exptl_crystal_description     block
_exptl_crystal_colour     yellow
_exptl_crystal_size_max     0.32
_exptl_crystal_size_mid     0.20
_exptl_crystal_size_min     0.08
_exptl_crystal_density_diffrn     1.434
_exptl_crystal_density_meas     ?
_exptl_crystal_density_method     'not measured'
_exptl_crystal_F_000     520
_exptl_absorpt_coefficient_mu     0.436
_exptl_absorpt_correction_type     multi-scan
_exptl_absorpt_process_details     '(SADABS; Bruker, 1997)'
_exptl_absorpt_correction_T_min     0.8731
_exptl_absorpt_correction_T_max     0.9660
_exptl_special_details
;
;
_diffrn_ambient_temperature     296(2)
_diffrn_radiation_type     MoK\a
_diffrn_radiation_wavelength     0.71073
_diffrn_radiation_source     'fine-focus sealed tube'
_diffrn_radiation_monochromator     graphite
_diffrn_measurement_device_type     'Bruker SMART CCD area-detector'
_diffrn_measurement_method     '\f and \w'
_diffrn_detector_area_resol_mean     ?
_diffrn_reflns_number     6280
_diffrn_reflns_av_R_equivalents     0.0239
_diffrn_reflns_av_sigmaI/netI     0.0245
_diffrn_reflns_theta_min     2.66
_diffrn_reflns_theta_max     25.50
_diffrn_reflns_theta_full     25.50
_diffrn_measured_fraction_theta_max     0.998
_diffrn_measured_fraction_theta_full     0.998
_diffrn_reflns_limit_h_min     -11
_diffrn_reflns_limit_h_max     11
_diffrn_reflns_limit_k_min     -14
_diffrn_reflns_limit_k_max     12
_diffrn_reflns_limit_l_min     -12
_diffrn_reflns_limit_l_max     10
_diffrn_standards_number     ?
_diffrn_standards_interval_count     ?
_diffrn_standards_interval_time     ?
_diffrn_standards_decay_%     ?
_refine_special_details
;
Refinement of <i>F</i>^2^ against ALL reflections. The weighted <i>R</i>-factor
<i>wR</i> and goodness of fit <i>S</i> are based on <i>F</i>^2^, conventional
<i>R</i>-factors <i>R</i> are based on <i>F</i>, with <i>F</i> set to zero for
negative <i>F</i>^2^. The threshold expression of <i>F</i>^2^ >
\s(<i>F</i>^2^) is used only for calculating <i>R</i>-factors(gt) <i>etc</i>.
and is not relevant to the choice of reflections for refinement.
<i>R</i>-factors based on <i>F</i>^2^ are statistically about twice as large
as those based on <i>F</i>, and <i>R</i>- factors based on ALL data will be
even larger.
;
_reflns_number_total     2160
_reflns_number_gt     1879
_reflns_threshold_expression     I>2\s(I)
_refine_ls_structure_factor_coef     Fsqd
_refine_ls_matrix_type     full
_refine_ls_R_factor_all     0.0372
_refine_ls_R_factor_gt     0.0320
_refine_ls_wR_factor_gt     0.0816
_refine_ls_wR_factor_ref     0.0850
_refine_ls_goodness_of_fit_ref     1.060
_refine_ls_restrained_S_all     1.060
_refine_ls_number_reflns     2160
_refine_ls_number_parameters     145
_refine_ls_number_restraints     0
_refine_ls_hydrogen_treatment     constr
_refine_ls_weighting_scheme     calc
_refine_ls_weighting_details
         'calc w=1/[\s^2^(Fo^2^)+(0.0390P)^2^+0.3470P] where P=(Fo^2^+2Fc^2^)/3'
_atom_sites_solution_hydrogens     geom
_atom_sites_solution_primary     direct
_atom_sites_solution_secondary     difmap
_refine_ls_shift/su_max     0.001
_refine_ls_shift/su_mean     0.000
_refine_diff_density_max     0.222
_refine_diff_density_min     -0.224
_refine_ls_extinction_method     none
_refine_ls_extinction_coef     ?
_refine_ls_abs_structure_Rogers     ?
loop_
    _atom_type_symbol
    _atom_type_description
    _atom_type_scat_dispersion_real
    _atom_type_scat_dispersion_imag
    _atom_type_scat_source
    'C' 'C' 0.0033 0.0016
                         'International Tables Vol C Tables 4.2.6.8 and 6.1.1.4'
    'H' 'H' 0.0000 0.0000
                         'International Tables Vol C Tables 4.2.6.8 and 6.1.1.4'
    'N' 'N' 0.0061 0.0033
                         'International Tables Vol C Tables 4.2.6.8 and 6.1.1.4'
    'S' 'S' 0.1246 0.1234
                         'International Tables Vol C Tables 4.2.6.8 and 6.1.1.4'
_computing_data_collection     'SMART (Bruker, 1997)'
_computing_cell_refinement     'SAINT (Bruker, 1997)'
_computing_data_reduction     'SAINT (Bruker, 1997)'
_computing_structure_solution     'SHELXS97 (Sheldrick, 2008)'
_computing_structure_refinement     'SHELXL97 (Sheldrick, 2008)'
_computing_molecular_graphics     'SHELXTL (Sheldrick, 2008)'
_computing_publication_material     'SHELXTL (Sheldrick, 2008)'
loop_
    _atom_site_type_symbol
    _atom_site_label
    _atom_site_fract_x
    _atom_site_fract_y
    _atom_site_fract_z
    _atom_site_U_iso_or_equiv
    _atom_site_adp_type
    _atom_site_calc_flag
    _atom_site_refinement_flags
    _atom_site_occupancy
    _atom_site_disorder_assembly
    _atom_site_disorder_group
    C C1 0.86032(16) 0.00044(13) 0.30816(17) 0.0373(4) Uani d . 1 . .
    C C2 0.83823(17) -0.05822(14) 0.42873(18) 0.0418(4) Uani d . 1 . .
    H H2 0.8326 -0.1372 0.4242 0.050 Uiso calc R 1 . .
    C C3 0.83014(18) 0.10299(16) 0.54879(19) 0.0464(4) Uani d . 1 . .
    H H3 0.8205 0.1393 0.6295 0.056 Uiso calc R 1 . .
    C C4 0.84852(16) 0.16689(14) 0.44097(18) 0.0413(4) Uani d . 1 . .
    H H4 0.8502 0.2459 0.4481 0.050 Uiso calc R 1 . .
    C C5 0.8960(2) 0.18947(15) 0.20807(19) 0.0460(4) Uani d . 1 . .
    H H5A 0.8572 0.2646 0.2203 0.055 Uiso calc R 1 . .
    H H5B 0.8538 0.1572 0.1280 0.055 Uiso calc R 1 . .
    C C6 1.0492(2) 0.20010(15) 0.19297(18) 0.0479(4) Uani d . 1 . .
    H H6A 1.0649 0.2399 0.1111 0.058 Uiso calc R 1 . .
    H H6B 1.0879 0.1243 0.1861 0.058 Uiso calc R 1 . .
    C C7 1.08904(17) 0.41615(14) 0.29421(17) 0.0373(4) Uani d . 1 . .
    C C8 1.1302(2) 0.49827(17) 0.3863(2) 0.0593(5) Uani d . 1 . .
    H H8 1.1800 0.4757 0.4623 0.071 Uiso calc R 1 . .
    C C9 1.0294(2) 0.63363(17) 0.2595(2) 0.0587(5) Uani d . 1 . .
    H H9 1.0053 0.7093 0.2443 0.070 Uiso calc R 1 . .
    C C10 0.99020(19) 0.55385(15) 0.1681(2) 0.0494(5) Uani d . 1 . .
    H H10 0.9419 0.5771 0.0915 0.059 Uiso calc R 1 . .
    N N1 0.86480(13) 0.11696(11) 0.32118(14) 0.0366(3) Uani d . 1 . .
    N N2 0.82515(15) -0.01237(13) 0.54431(15) 0.0464(4) Uani d . 1 . .
    N N3 1.01858(15) 0.44304(12) 0.18458(15) 0.0435(4) Uani d . 1 . .
    N N4 1.1012(2) 0.60692(15) 0.3698(2) 0.0706(5) Uani d . 1 . .
    S S2 1.13825(5) 0.27417(4) 0.32673(5) 0.04440(15) Uani d . 1 . .
    S S1 0.87993(6) -0.06784(4) 0.16546(5) 0.05616(17) Uani d . 1 . .
loop_
    _atom_site_aniso_label
    _atom_site_aniso_U_11
    _atom_site_aniso_U_22
    _atom_site_aniso_U_33
    _atom_site_aniso_U_12
    _atom_site_aniso_U_13
    _atom_site_aniso_U_23
    C1 0.0380(9) 0.0282(8) 0.0447(9) -0.0010(6) -0.0081(7) -0.0002(7)
    C2 0.0419(9) 0.0322(9) 0.0504(11) -0.0052(7) -0.0058(8) 0.0033(7)
    C3 0.0401(9) 0.0512(11) 0.0483(10) -0.0018(8) 0.0067(8) -0.0111(9)
    C4 0.0360(9) 0.0328(9) 0.0549(11) 0.0003(7) 0.0008(8) -0.0097(8)
    C5 0.0614(11) 0.0279(9) 0.0477(10) -0.0020(8) -0.0083(9) 0.0071(7)
    C6 0.0671(12) 0.0311(9) 0.0463(10) -0.0027(8) 0.0097(9) 0.0012(7)
    C7 0.0380(9) 0.0327(8) 0.0415(9) -0.0037(7) 0.0035(7) 0.0037(7)
    C8 0.0782(14) 0.0452(11) 0.0527(12) -0.0052(10) -0.0172(10) -0.0010(9)
    C9 0.0630(12) 0.0311(10) 0.0815(15) 0.0021(8) -0.0012(11) 0.0003(10)
    C10 0.0481(10) 0.0384(10) 0.0610(12) 0.0015(8) -0.0052(9) 0.0091(8)
    N1 0.0382(7) 0.0266(7) 0.0445(8) 0.0006(5) -0.0043(6) 0.0001(6)
    N2 0.0426(8) 0.0493(9) 0.0473(9) -0.0054(7) 0.0015(7) 0.0029(7)
    N3 0.0496(9) 0.0339(8) 0.0464(9) -0.0016(6) -0.0042(7) 0.0035(6)
    N4 0.0953(14) 0.0412(10) 0.0735(13) -0.0043(9) -0.0152(11) -0.0117(9)
    S2 0.0490(3) 0.0346(3) 0.0494(3) -0.00021(18) 0.0004(2) 0.01038(18)
    S1 0.0878(4) 0.0359(3) 0.0439(3) 0.0014(2) -0.0074(3) -0.00664(19)
_geom_special_details
;
All e.s.d.'s (except the e.s.d. in the dihedral angle between two l.s. planes)
are estimated using the full covariance matrix. The cell e.s.d.'s are taken
into account individually in the estimation of e.s.d.'s in distances, angles
and torsion angles; correlations between e.s.d.'s in cell parameters are only
used when they are defined by crystal symmetry. An approximate (isotropic)
treatment of cell e.s.d.'s is used for estimating e.s.d.'s involving l.s.
planes.
;
loop_
    _geom_bond_atom_site_label_1
    _geom_bond_atom_site_label_2
    _geom_bond_site_symmetry_2
    _geom_bond_distance
    _geom_bond_publ_flag
    C1 N1 . 1.374(2) ?
    C1 C2 . 1.427(3) ?
    C1 S1 . 1.671(2) ?
    C2 N2 . 1.300(2) ?
    C2 H2 . 0.9300 ?
    C3 C4 . 1.344(3) ?
    C3 N2 . 1.356(3) ?
    C3 H3 . 0.9300 ?
    C4 N1 . 1.363(2) ?
    C4 H4 . 0.9300 ?
    C5 N1 . 1.470(2) ?
    C5 C6 . 1.515(3) ?
    C5 H5A . 0.9700 ?
    C5 H5B . 0.9700 ?
    C6 S2 . 1.800(2) ?
    C6 H6A . 0.9700 ?
    C6 H6B . 0.9700 ?
    C7 N3 . 1.317(2) ?
    C7 C8 . 1.388(3) ?
    C7 S2 . 1.761(2) ?
    C8 N4 . 1.315(3) ?
    C8 H8 . 0.9300 ?
    C9 N4 . 1.328(3) ?
    C9 C10 . 1.359(3) ?
    C9 H9 . 0.9300 ?
    C10 N3 . 1.339(2) ?
    C10 H10 . 0.9300 ?
loop_
    _geom_angle_atom_site_label_1
    _geom_angle_atom_site_label_2
    _geom_angle_atom_site_label_3
    _geom_angle_site_symmetry_1
    _geom_angle_site_symmetry_3
    _geom_angle
    _geom_angle_publ_flag
    N1 C1 C2 . . 113.79(15) ?
    N1 C1 S1 . . 123.76(13) ?
    C2 C1 S1 . . 122.45(14) ?
    N2 C2 C1 . . 126.58(17) ?
    N2 C2 H2 . . 116.7 ?
    C1 C2 H2 . . 116.7 ?
    C4 C3 N2 . . 122.43(17) ?
    C4 C3 H3 . . 118.8 ?
    N2 C3 H3 . . 118.8 ?
    C3 C4 N1 . . 120.59(16) ?
    C3 C4 H4 . . 119.7 ?
    N1 C4 H4 . . 119.7 ?
    N1 C5 C6 . . 111.51(15) ?
    N1 C5 H5A . . 109.3 ?
    C6 C5 H5A . . 109.3 ?
    N1 C5 H5B . . 109.3 ?
    C6 C5 H5B . . 109.3 ?
    H5A C5 H5B . . 108.0 ?
    C5 C6 S2 . . 114.12(13) ?
    C5 C6 H6A . . 108.7 ?
    S2 C6 H6A . . 108.7 ?
    C5 C6 H6B . . 108.7 ?
    S2 C6 H6B . . 108.7 ?
    H6A C6 H6B . . 107.6 ?
    N3 C7 C8 . . 121.60(17) ?
    N3 C7 S2 . . 120.77(13) ?
    C8 C7 S2 . . 117.60(15) ?
    N4 C8 C7 . . 122.3(2) ?
    N4 C8 H8 . . 118.9 ?
    C7 C8 H8 . . 118.9 ?
    N4 C9 C10 . . 122.09(19) ?
    N4 C9 H9 . . 119.0 ?
    C10 C9 H9 . . 119.0 ?
    N3 C10 C9 . . 122.29(19) ?
    N3 C10 H10 . . 118.9 ?
    C9 C10 H10 . . 118.9 ?
    C4 N1 C1 . . 120.57(14) ?
    C4 N1 C5 . . 118.78(15) ?
    C1 N1 C5 . . 120.53(14) ?
    C2 N2 C3 . . 116.02(16) ?
    C7 N3 C10 . . 115.77(16) ?
    C8 N4 C9 . . 115.98(18) ?
    C7 S2 C6 . . 101.42(9) ?
loop_
    _geom_torsion_atom_site_label_1
    _geom_torsion_atom_site_label_2
    _geom_torsion_atom_site_label_3
    _geom_torsion_atom_site_label_4
    _geom_torsion_site_symmetry_1
    _geom_torsion_site_symmetry_2
    _geom_torsion_site_symmetry_3
    _geom_torsion_site_symmetry_4
    _geom_torsion
    _geom_torsion_publ_flag
    N1 C1 C2 N2 . . . . -1.3(3) ?
    S1 C1 C2 N2 . . . . 178.29(14) ?
    N2 C3 C4 N1 . . . . -0.8(3) ?
    N1 C5 C6 S2 . . . . -65.89(18) ?
    N3 C7 C8 N4 . . . . 0.2(3) ?
    S2 C7 C8 N4 . . . . 178.53(18) ?
    N4 C9 C10 N3 . . . . 1.5(3) ?
    C3 C4 N1 C1 . . . . 1.1(2) ?
    C3 C4 N1 C5 . . . . -175.01(16) ?
    C2 C1 N1 C4 . . . . -0.2(2) ?
    S1 C1 N1 C4 . . . . -179.72(12) ?
    C2 C1 N1 C5 . . . . 175.90(15) ?
    S1 C1 N1 C5 . . . . -3.6(2) ?
    C6 C5 N1 C4 . . . . 92.37(18) ?
    C6 C5 N1 C1 . . . . -83.77(19) ?
    C1 C2 N2 C3 . . . . 1.6(3) ?
    C4 C3 N2 C2 . . . . -0.5(3) ?
    C8 C7 N3 C10 . . . . 0.2(3) ?
    S2 C7 N3 C10 . . . . -178.07(13) ?
    C9 C10 N3 C7 . . . . -1.0(3) ?
    C7 C8 N4 C9 . . . . 0.2(3) ?
    C10 C9 N4 C8 . . . . -1.0(3) ?
    N3 C7 S2 C6 . . . . -7.14(16) ?
    C8 C7 S2 C6 . . . . 174.49(16) ?
    C5 C6 S2 C7 . . . . -74.03(14) ?
loop_
    _geom_hbond_atom_site_label_D
    _geom_hbond_atom_site_label_H
    _geom_hbond_atom_site_label_A
    _geom_hbond_site_symmetry_A
    _geom_hbond_distance_DH
    _geom_hbond_distance_HA
    _geom_hbond_distance_DA
    _geom_hbond_angle_DHA
    C4 H4 N4 3_766 0.93 2.56 3.298(3) 137
    C2 H2 S2 3_756 0.93 2.99 3.544(3) 119
    C3 H3 S2 4_566 0.93 2.92 3.741(3) 148
    C8 H8 S1 4_666 0.93 2.97 3.738(3) 140
    C9 H9 S1 1_565 0.93 2.98 3.897(3) 169
data_global
_journal_date_recd_electronic     2010-11-01
_journal_date_accepted     2011-01-11
_journal_name_full     'Acta Crystallographica, Section E'
_journal_year     2011
_journal_volume     67
_journal_issue      2
_journal_page_first     o418
_journal_page_last     o418
_journal_paper_category     QO
_journal_coeditor_code     BV2167
_publ_contact_author_name     'Yi-Min Jiang'
_publ_contact_author_address
;
College of Chemistry and Chemical Engineering
Guangxi Normal University
Guilin, Guangxi 541004
People's Republic of China
;
_publ_contact_author_email     'zhaoxizai203887@163.com'
_publ_contact_author_fax     '0773 5845973'
_publ_contact_author_phone     '0773 556134'
_publ_section_title
;
1-[2-(Pyrazin-2-ylsulfanyl)ethyl]pyrazine-2(1<i>H</i>)-thione
;
loop_
    _publ_author_name
    _publ_author_footnote
    _publ_author_address
    'Zhao, Xi-Zai' .
;
College of Chemistry and Chemical Engineering
Guangxi Normal University
Guilin, Guangxi 541004
People's Republic of China
;
    'Jia, Jing-Jing' .
;
College of Chemistry and Chemical Engineering
Guangxi Normal University
Guilin, Guangxi 541004
People's Republic of China
;
    'Ou-Yang, Miao' .
;
Department of Chemistry and Life Science,
Hechi University
Yizhou, Guangxi 546300,
People's Republic of China
;
    'Huang, Fu-Ping' .
;
College of Chemistry and Chemical Engineering
Guangxi Normal University
Guilin, Guangxi 541004
People's Republic of China
;
    'Jiang, Yi-Min' .
;
College of Chemistry and Chemical Engineering
Guangxi Normal University
Guilin, Guangxi 541004
People's Republic of China
;
