# Supplementary material for: 1-[2-(Pyrazin-2-ylsulfan­yl)eth­yl]pyrazine-2(1H)-thione
Source: Acta Crystallogr Sect E Struct Rep Online. 2011 Jan 15;67(Pt 2):o418. doi: 10.1107/S1600536811001474 (PMC3051550; doi:10.1107/S1600536811001474)
Supplement: Supplementary file 2 [file e-67-0o418-Isup2.hkl]

# 
# h,k,l, Fc-squared, Fo-squared, sigma(Fo-squared) and status flag 
# 
data_I
_shelx_title ' AA in P2(1)/n' 
_shelx_refln_list_code          4 
_shelx_F_calc_maximum      172.14 
_exptl_crystal_F_000       520.00 
_reflns_d_resolution_high  0.8254 
 
loop_ 
 _symmetry_equiv_pos_as_xyz 
 'x, y, z' 
 '-x+1/2, y+1/2, -z+1/2' 
 '-x, -y, -z' 
 'x-1/2, -y-1/2, z-1/2' 
 
_cell_length_a     9.7615 
_cell_length_b    11.7368 
_cell_length_c    10.1289 
_cell_angle_alpha  90.000 
_cell_angle_beta   92.628 
_cell_angle_gamma  90.000 
 
_shelx_F_squared_multiplier     1.000 
 
loop_ 
 _refln_index_h 
 _refln_index_k 
 _refln_index_l 
 _refln_F_squared_calc 
 _refln_F_squared_meas 
 _refln_F_squared_sigma 
 _refln_observed_status 
   2   0   0     1931.13     2087.64     32.98 o 
   4   0   0    16886.24    15760.44    210.14 o 
   6   0   0     2186.41     2187.42     30.50 o 
   8   0   0      982.08      997.54     16.26 o 
  10   0   0      131.15      130.03      5.37 o 
   1   1   0       20.40       25.47      1.14 o 
   2   1   0      569.87      608.00      6.87 o 
   3   1   0    14850.29    14753.69    234.00 o 
   4   1   0       83.27       98.41      3.98 o 
   5   1   0      160.79      153.89      2.74 o 
   6   1   0       87.48       93.36      2.01 o 
   7   1   0      209.93      216.02      4.76 o 
   8   1   0       29.12       30.83      2.31 o 
   9   1   0      140.46      149.49      6.05 o 
  10   1   0       37.79       47.38      2.89 o 
  11   1   0       19.15       19.89      2.65 o 
   0   2   0     4710.99     4562.03     77.46 o 
   1   2   0      409.09      415.63      4.81 o 
   2   2   0        8.78       10.83      0.55 o 
   3   2   0       49.13       50.44      1.18 o 
   4   2   0        0.92        0.81      0.31 o 
   5   2   0      366.41      384.39      4.51 o 
   6   2   0      130.74      150.95      2.43 o 
   7   2   0       17.00       15.90      1.60 o 
   8   2   0        1.62        0.99      0.59 o 
   9   2   0       19.48       18.89      2.26 o 
  10   2   0       75.89       66.00      5.78 o 
  11   2   0        7.38        5.51      2.10 o 
   1   3   0      159.06      143.36      2.40 o 
   2   3   0        1.51        2.20      0.84 o 
   3   3   0      452.18      465.78      5.74 o 
   4   3   0      260.32      262.90      4.29 o 
   5   3   0        1.25        0.37      0.35 o 
   6   3   0       39.01       38.79      1.29 o 
   7   3   0       16.83       15.75      1.10 o 
   8   3   0      152.18      135.73      3.57 o 
   9   3   0        5.33        5.30      1.14 o 
  10   3   0       11.15        8.24      2.02 o 
  11   3   0        3.10        1.75      1.81 o 
   0   4   0      192.51      203.43      3.98 o 
   1   4   0     4001.09     3874.66     40.94 o 
   2   4   0      306.88      333.33      4.14 o 
   3   4   0      655.67      601.95      8.04 o 
   4   4   0      188.19      173.35      2.73 o 
   5   4   0     3035.08     3033.89     44.41 o 
   6   4   0      249.30      243.62      4.29 o 
   7   4   0      385.51      376.34      7.51 o 
   8   4   0       55.98       48.03      2.07 o 
   9   4   0       66.11       74.32      2.60 o 
  10   4   0       35.25       43.40      3.00 o 
  11   4   0        7.04        3.81      1.88 o 
   1   5   0      118.06      161.86      2.52 o 
   2   5   0    10446.46    10502.15    211.21 o 
   3   5   0     1442.61     1499.49     15.96 o 
   4   5   0        8.78        7.89      0.40 o 
   5   5   0       34.26       35.28      2.62 o 
   6   5   0      527.93      491.11      7.61 o 
   7   5   0      460.37      447.53      8.05 o 
   8   5   0      301.54      291.81      6.38 o 
   9   5   0        4.15        4.38      1.14 o 
  10   5   0       82.72       97.94      3.47 o 
  11   5   0       55.19       67.95      4.59 o 
   0   6   0     1789.36     1719.52     30.58 o 
   1   6   0       37.86       53.58      3.40 o 
   2   6   0      211.13      253.76      3.22 o 
   3   6   0       87.07       93.34      1.53 o 
   4   6   0      388.96      346.15      5.51 o 
   5   6   0       70.46       80.77      2.24 o 
   6   6   0        9.64       10.54      1.06 o 
   7   6   0        5.94        5.81      0.86 o 
   8   6   0      112.44      111.60      3.15 o 
   9   6   0       49.51       54.27      6.14 o 
  10   6   0        7.30        4.05      1.49 o 
   1   7   0       44.12       70.84      1.67 o 
   2   7   0      112.49      168.17      2.82 o 
   3   7   0       98.43      106.85      2.32 o 
   4   7   0        0.92        1.15      0.59 o 
   5   7   0      108.50      102.76      2.31 o 
   6   7   0      102.48      100.85      2.92 o 
   7   7   0      178.68      163.60      4.44 o 
   8   7   0       39.04       35.04      3.90 o 
   9   7   0        1.23        0.12      0.94 o 
  10   7   0        0.74        0.93      0.96 o 
   0   8   0      125.54       94.56      2.69 o 
   1   8   0      307.86      310.98      5.87 o 
   2   8   0      388.78      422.57      7.23 o 
   3   8   0       21.75       17.94      1.59 o 
   4   8   0       47.51       55.37      3.40 o 
   5   8   0      272.92      260.74      5.35 o 
   6   8   0       53.53       54.04      1.93 o 
   7   8   0        0.00       -0.11      0.89 o 
   8   8   0        1.36       -0.51      0.93 o 
   9   8   0       10.69        9.49      1.73 o 
   1   9   0      291.61      279.66      8.00 o 
   2   9   0      101.85       89.79      2.50 o 
   3   9   0     1052.56     1019.28     14.52 o 
   4   9   0      165.68      159.69      3.61 o 
   5   9   0      586.43      556.00      9.77 o 
   6   9   0        1.07       -0.01      0.91 o 
   7   9   0       74.83       74.91      2.90 o 
   8   9   0        0.30        0.50      0.98 o 
   9   9   0        2.15        2.33      1.43 o 
   0  10   0       36.56       16.07      4.15 o 
   1  10   0      399.47      387.22      7.03 o 
   2  10   0       42.35       41.03      1.75 o 
   3  10   0      108.44       96.52      2.83 o 
   4  10   0      189.63      167.95      3.71 o 
   5  10   0      579.11      583.83     10.29 o 
   6  10   0       49.73       48.86      2.57 o 
   7  10   0       71.03       71.89      2.85 o 
   8  10   0        8.86        9.07      1.42 o 
   1  11   0      439.36      416.11     13.09 o 
   2  11   0      486.89      486.33      9.13 o 
   3  11   0       51.85       47.97      2.13 o 
   4  11   0       16.53       20.65      1.66 o 
   5  11   0       19.36       18.64      1.50 o 
   6  11   0      110.36      125.48      4.33 o 
   7  11   0      200.19      204.41      5.36 o 
   0  12   0        3.75        4.92      2.85 o 
   1  12   0        9.31       10.11      2.39 o 
   2  12   0       63.55       57.43      4.12 o 
   3  12   0        6.07        6.83      1.06 o 
   4  12   0      134.19      137.32      4.15 o 
   5  12   0        5.30        6.72      1.30 o 
   6  12   0        5.35        6.46      1.44 o 
   1  13   0       33.59       43.21     12.05 o 
   2  13   0      291.14      280.36     10.95 o 
   3  13   0       19.53       25.10      3.73 o 
   4  13   0        4.12        4.26      2.49 o 
   0  14   0      269.64      287.64     16.58 o 
   1  14   0       96.22       82.37     18.53 o 
   2  14   0        4.57        5.18      3.20 o 
  -9   0   1      254.46      259.98     21.51 o 
  -7   0   1       19.58       22.03      2.50 o 
  -5   0   1      553.26      655.69     18.92 o 
  -3   0   1    16057.62    15557.17    206.88 o 
  -1   0   1     2367.36     2449.17     93.81 o 
   1   0   1     2215.03     2107.56     46.13 o 
   3   0   1     9370.45     8353.44    496.90 o 
   5   0   1     1004.34     1031.44     16.11 o 
   7   0   1     1335.83     1295.83     20.37 o 
   9   0   1      187.24      180.74      5.37 o 
  11   0   1       12.74       23.06      5.18 o 
 -11   1   1       52.27       64.78      5.18 o 
 -10   1   1       23.55       29.71      4.51 o 
  -9   1   1        0.03       -0.32      0.62 o 
  -8   1   1       33.96       36.07      2.07 o 
  -7   1   1      102.69       92.90      1.75 o 
  -6   1   1        0.04        0.27      0.32 o 
  -5   1   1      588.46      575.34      6.50 o 
  -4   1   1      769.53      823.64      8.71 o 
  -3   1   1     2737.40     2756.60     28.40 o 
  -2   1   1    10356.06     9747.64    139.83 o 
  -1   1   1     1125.18     1138.75     23.97 o 
   0   1   1     1148.30     1100.39     15.86 o 
   1   1   1     4361.21     4034.85     82.91 o 
   2   1   1    21059.93    18337.05    263.94 o 
   3   1   1      820.85      845.78      9.14 o 
   4   1   1       16.47       13.23      0.93 o 
   5   1   1      246.50      286.99      3.86 o 
   6   1   1     4737.50     4844.11     47.50 o 
   7   1   1      341.51      343.70      5.38 o 
   8   1   1      141.06      149.36      3.86 o 
   9   1   1        3.80        2.10      1.20 o 
  10   1   1      233.37      231.93      6.34 o 
  11   1   1       67.02       66.68      5.45 o 
 -11   2   1       15.50       15.12      2.30 o 
 -10   2   1        6.71        6.39      1.30 o 
  -9   2   1       85.53       83.57      2.74 o 
  -8   2   1       41.66       44.16      4.90 o 
  -7   2   1      179.97      181.90      3.04 o 
  -6   2   1      180.28      179.54      4.26 o 
  -5   2   1      359.23      333.38      4.03 o 
  -4   2   1      947.38      919.83      9.73 o 
  -3   2   1       37.22       33.96      1.17 o 
  -2   2   1       74.38       81.00      1.57 o 
  -1   2   1     1788.18     1790.85     21.75 o 
   0   2   1      120.93      100.81      1.35 o 
   1   2   1     1811.35     1954.39     28.33 o 
   2   2   1     3521.03     3356.44     41.33 o 
   3   2   1     2265.24     2405.71     23.79 o 
   4   2   1        9.11        6.65      0.49 o 
   5   2   1     1253.78     1229.29     12.34 o 
   6   2   1      178.19      171.51      2.88 o 
   7   2   1       32.57       31.72      1.50 o 
   8   2   1        7.28        7.67      1.40 o 
   9   2   1      640.84      641.12     12.54 o 
  10   2   1        0.45       -0.76      1.40 o 
  11   2   1       35.90       41.23      2.84 o 
 -11   3   1       12.31       17.97      5.18 o 
 -10   3   1        0.18       -0.34      1.18 o 
  -9   3   1      105.70      114.70      3.30 o 
  -8   3   1       19.34       20.00      1.45 o 
  -7   3   1      154.98      157.34      3.23 o 
  -6   3   1       94.56       90.95      1.85 o 
  -5   3   1     1048.39     1008.11     10.40 o 
  -4   3   1      124.88      126.86      1.90 o 
  -3   3   1      155.14      143.22      2.10 o 
  -2   3   1        8.75       10.82      0.84 o 
  -1   3   1    10698.47     9598.56    124.94 o 
   0   3   1      285.38      296.04      3.62 o 
   1   3   1      867.52      880.95      9.41 o 
   2   3   1      478.56      491.75      7.13 o 
   3   3   1     5303.27     5134.48     54.43 o 
   4   3   1       34.54       34.94      0.96 o 
   5   3   1        2.19        2.00      0.44 o 
   6   3   1        3.93        3.25      0.55 o 
   7   3   1      774.18      756.19      9.17 o 
   8   3   1        3.82        4.45      1.58 o 
   9   3   1       38.30       38.43      2.48 o 
  10   3   1        9.27       15.49      1.81 o 
  11   3   1       92.02      114.83      5.51 o 
 -11   4   1        1.38        2.38      1.21 o 
 -10   4   1       13.55       14.29      1.50 o 
  -9   4   1      108.24      107.26      3.30 o 
  -8   4   1      201.24      190.49      4.45 o 
  -7   4   1       99.83      102.84      2.82 o 
  -6   4   1      240.49      241.50      3.84 o 
  -5   4   1      738.97      719.81      9.18 o 
  -4   4   1       32.94       34.18      2.73 o 
  -3   4   1      538.94      516.92      7.19 o 
  -2   4   1      170.66      186.73      3.07 o 
  -1   4   1      496.70      524.65      6.80 o 
   0   4   1     4258.65     4363.10     66.66 o 
   1   4   1      666.65      638.34      7.14 o 
   2   4   1     1200.18     1351.16     22.34 o 
   3   4   1      153.83      174.02     10.59 o 
   4   4   1      472.01      467.83      5.85 o 
   5   4   1      738.27      726.24     11.56 o 
   6   4   1       34.72       36.72      4.13 o 
   7   4   1        8.71        5.55      0.89 o 
   8   4   1      133.80      127.13      3.39 o 
   9   4   1      108.92      108.36      3.63 o 
  10   4   1       14.41       14.00      2.37 o 
  11   4   1       11.17       13.03      3.22 o 
 -11   5   1       69.67       70.83      4.15 o 
 -10   5   1       38.87       39.77      4.55 o 
  -9   5   1        0.02       -0.02      0.89 o 
  -8   5   1        9.26       12.68      1.35 o 
  -7   5   1       54.98       52.64      5.32 o 
  -6   5   1      349.29      331.18      4.90 o 
  -5   5   1       87.91       94.03      2.07 o 
  -4   5   1      407.00      417.61      5.89 o 
  -3   5   1       87.33       86.08      2.06 o 
  -2   5   1       12.97       10.09      1.22 o 
  -1   5   1      694.48      816.79      8.94 o 
   0   5   1       42.16       59.32      1.32 o 
   1   5   1      247.53      302.73      5.62 o 
   2   5   1        4.43        5.03      1.31 o 
   3   5   1      232.03      249.28      3.29 o 
   4   5   1      508.07      537.51      7.49 o 
   5   5   1      810.90      807.30     11.71 o 
   6   5   1       43.91       42.69      4.84 o 
   7   5   1       30.76       33.14      1.84 o 
   8   5   1       88.76       86.62      2.67 o 
   9   5   1       44.08       45.52      3.10 o 
  10   5   1        0.94        0.63      1.93 o 
 -10   6   1        1.42        2.74      1.09 o 
  -9   6   1        9.48        9.74      1.32 o 
  -8   6   1      101.74      105.63      3.38 o 
  -7   6   1        5.51        5.97      1.35 o 
  -6   6   1        0.35        0.19      0.66 o 
  -5   6   1        5.34        5.14      0.79 o 
  -4   6   1      414.07      399.01      6.27 o 
  -3   6   1        3.85        6.52      0.77 o 
  -2   6   1       34.36       26.00      1.90 o 
  -1   6   1      347.71      390.17      4.85 o 
   0   6   1     2577.41     2699.28     33.67 o 
   1   6   1        9.59        9.27      0.73 o 
   2   6   1       56.36       51.88      3.98 o 
   3   6   1      163.76      188.64      3.08 o 
   4   6   1     1665.12     1734.42     23.44 o 
   5   6   1       54.72       51.71      4.75 o 
   6   6   1      344.58      340.86      5.85 o 
   7   6   1       38.81       49.90      3.07 o 
   8   6   1      355.27      344.67      5.79 o 
   9   6   1        0.95       -0.94      2.65 o 
  10   6   1      101.39       95.09      6.00 o 
 -10   7   1       15.24       22.65      1.87 o 
  -9   7   1       40.72       38.27      2.91 o 
  -8   7   1       63.80       57.70      3.81 o 
  -7   7   1       39.39       40.76      2.55 o 
  -6   7   1      423.10      410.44      6.71 o 
  -5   7   1        0.44       -0.43      0.64 o 
  -4   7   1      399.95      396.74      5.72 o 
  -3   7   1      201.37      216.57      3.90 o 
  -2   7   1     1628.28     1534.97     19.84 o 
  -1   7   1      108.31      129.79      1.94 o 
   0   7   1      771.83      773.52     10.23 o 
   1   7   1       91.67      122.84      6.35 o 
   2   7   1      653.50      584.00     11.79 o 
   3   7   1      223.83      231.25      4.39 o 
   4   7   1      707.36      664.16      9.41 o 
   5   7   1       83.18       83.79      2.38 o 
   6   7   1      363.96      343.57      6.00 o 
   7   7   1      133.15      117.11      3.18 o 
   8   7   1        0.22       -0.78      0.97 o 
   9   7   1        5.50        5.69      1.22 o 
  10   7   1        1.01       -1.14      1.85 o 
  -9   8   1        8.99        7.48      1.33 o 
  -8   8   1      133.92      132.96      3.64 o 
  -7   8   1      177.07      175.46      4.83 o 
  -6   8   1        8.02        6.96      1.47 o 
  -5   8   1       39.16       39.65      2.58 o 
  -4   8   1      625.04      603.15      9.03 o 
  -3   8   1      719.92      730.11     11.33 o 
  -2   8   1      144.13      130.71      2.31 o 
  -1   8   1       44.14       51.96      1.56 o 
   0   8   1      678.13      621.00      8.01 o 
   1   8   1     2354.85     2312.22     42.73 o 
   2   8   1      390.92      399.10      6.48 o 
   3   8   1       21.19       22.70      1.19 o 
   4   8   1      157.85      154.85      3.30 o 
   5   8   1      286.69      270.46      5.51 o 
   6   8   1       91.85       90.54      2.93 o 
   7   8   1        0.08       -0.35      0.96 o 
   8   8   1        5.46        5.22      1.14 o 
   9   8   1       26.85       34.48      2.75 o 
  -9   9   1        2.39        4.86      1.30 o 
  -8   9   1        0.49        0.18      0.94 o 
  -7   9   1      125.50      126.66      3.67 o 
  -6   9   1      321.83      317.68      6.12 o 
  -5   9   1       52.82       54.29      3.85 o 
  -4   9   1       18.17       18.87      1.23 o 
  -3   9   1      214.24      215.43      3.63 o 
  -2   9   1       62.41       52.85      1.87 o 
  -1   9   1       25.23       29.48      2.95 o 
   0   9   1      127.06      126.72      3.01 o 
   1   9   1      154.48      150.76      3.49 o 
   2   9   1      356.99      340.99     11.96 o 
   3   9   1      439.15      449.73      8.25 o 
   4   9   1       52.62       52.05      6.18 o 
   5   9   1        3.93        3.71      0.86 o 
   6   9   1       59.44       55.81      2.28 o 
   7   9   1       49.93       61.94      2.45 o 
   8   9   1       94.66       95.35      3.48 o 
   9   9   1        0.09       -1.47      0.98 o 
  -8  10   1       16.71       15.88      1.78 o 
  -7  10   1       12.15       11.17      1.54 o 
  -6  10   1       16.51       21.69      4.42 o 
  -5  10   1        4.25        3.65      1.29 o 
  -4  10   1       11.96       12.65      1.26 o 
  -3  10   1       87.47       84.71      2.39 o 
  -2  10   1       93.31       93.72      3.38 o 
  -1  10   1       34.93       32.81      2.76 o 
   0  10   1      103.62       94.07      4.43 o 
   1  10   1      273.53      268.86     10.53 o 
   2  10   1       63.69       67.73      2.03 o 
   3  10   1        0.02       -0.01      0.70 o 
   4  10   1        0.28        0.83      0.71 o 
   5  10   1        0.83       -0.11      0.95 o 
   6  10   1       44.19       45.29      2.99 o 
   7  10   1        8.54       13.67      1.57 o 
   8  10   1        2.95        5.63      1.41 o 
  -7  11   1       17.04       19.55      1.73 o 
  -6  11   1       12.42       16.47      2.29 o 
  -5  11   1      118.24      111.86      3.67 o 
  -4  11   1        4.26        4.78      1.03 o 
  -3  11   1       75.66       68.82      3.78 o 
  -2  11   1      120.86      113.73      3.05 o 
  -1  11   1      296.92      294.80      9.02 o 
   0  11   1       13.53       16.05      3.47 o 
   1  11   1       76.66       64.05      4.05 o 
   2  11   1        1.98        0.91      2.02 o 
   3  11   1      208.56      198.16      4.84 o 
   4  11   1      109.39      107.96      3.58 o 
   5  11   1       16.61       18.20      1.49 o 
   6  11   1       25.85       27.36      2.16 o 
   7  11   1       49.74       60.09      4.53 o 
  -6  12   1       32.92       39.84      2.10 o 
  -5  12   1        1.81        3.25      1.14 o 
  -4  12   1      454.65      470.86      8.85 o 
  -3  12   1       15.70       22.18      1.42 o 
  -2  12   1       83.79       79.96      4.59 o 
  -1  12   1       47.96       45.41      7.64 o 
   0  12   1     1054.76     1053.21     26.50 o 
   1  12   1        1.41        2.70      1.92 o 
   2  12   1       92.21       84.56      4.27 o 
   3  12   1       15.56       20.88      2.55 o 
   4  12   1      591.61      587.96     11.19 o 
   5  12   1        8.99       14.35      1.57 o 
   6  12   1       69.53       78.58      4.41 o 
  -4  13   1       26.12       31.66      2.18 o 
  -3  13   1        0.13        0.52      2.85 o 
  -2  13   1      276.45      294.67      9.69 o 
  -1  13   1        4.46        7.47      2.86 o 
   0  13   1       53.50       57.53      3.94 o 
   1  13   1       55.87       62.38      7.26 o 
   2  13   1      239.35      242.94     11.16 o 
   3  13   1        9.76        8.23      3.17 o 
   4  13   1       48.91       51.45      4.70 o 
  -1  14   1        1.79        2.30      2.72 o 
   0  14   1      179.42      183.16      7.83 o 
   1  14   1        6.02       11.22      3.57 o 
 -10   0   2       29.04       37.06      4.66 o 
  -8   0   2      319.72      315.20      7.08 o 
  -6   0   2     2029.73     2029.71     28.35 o 
  -4   0   2      406.89      394.81      6.21 o 
  -2   0   2    29632.85    25143.66   1051.32 o 
   2   0   2      141.38      140.98      3.59 o 
   4   0   2      464.39      505.60      9.21 o 
   6   0   2      439.63      422.30     12.44 o 
   8   0   2     1134.59     1111.08     40.53 o 
  10   0   2       10.32       25.79      6.35 o 
 -11   1   2       20.53       18.92      5.18 o 
 -10   1   2       56.94       62.80      2.33 o 
  -9   1   2        5.78        5.89      0.92 o 
  -8   1   2      105.81      113.99      2.20 o 
  -7   1   2        0.15        0.52      0.40 o 
  -6   1   2      472.44      459.10      5.19 o 
  -5   1   2      609.17      618.93      6.45 o 
  -4   1   2     1044.93     1096.37     10.82 o 
  -3   1   2      914.32      954.44     10.57 o 
  -2   1   2     2836.09     2932.12     33.54 o 
  -1   1   2     2585.23     2395.23    117.08 o 
   0   1   2     1176.40     1216.04     17.72 o 
   1   1   2       41.71       43.56      1.28 o 
   2   1   2      261.14      252.86      3.94 o 
   3   1   2       34.71       37.33      1.16 o 
   4   1   2     2011.65     1950.19     20.69 o 
   5   1   2     1662.32     1768.90     18.22 o 
   6   1   2       11.85        8.91      0.87 o 
   7   1   2        4.06        5.43      2.55 o 
   8   1   2      630.57      612.86      8.99 o 
   9   1   2      182.78      175.13      4.40 o 
  10   1   2       33.00       36.97      2.76 o 
  11   1   2      128.61      125.18      5.67 o 
 -11   2   2        4.74        4.37      1.18 o 
 -10   2   2        0.32        0.62      0.95 o 
  -9   2   2       24.88       25.54      1.61 o 
  -8   2   2       12.37       10.37      0.97 o 
  -7   2   2        4.48        3.77      0.71 o 
  -6   2   2        1.27        1.19      0.40 o 
  -5   2   2      413.31      414.20      4.89 o 
  -4   2   2      751.37      744.88      8.05 o 
  -3   2   2       49.50       40.96      1.95 o 
  -2   2   2      870.15      985.92     11.94 o 
  -1   2   2      227.50      270.72      3.84 o 
   0   2   2      705.46      741.03     11.33 o 
   1   2   2      338.69      369.29      6.53 o 
   2   2   2      130.68      127.59      2.84 o 
   3   2   2      190.95      185.46      3.75 o 
   4   2   2        1.19        1.14      0.58 o 
   5   2   2      209.65      186.17      3.17 o 
   6   2   2      250.01      224.89      3.65 o 
   7   2   2      192.28      211.23      5.21 o 
   8   2   2      231.85      215.90      4.61 o 
   9   2   2       62.22       63.83      2.90 o 
  10   2   2       79.09       84.37      4.38 o 
  11   2   2       21.64       23.66      2.80 o 
 -11   3   2       37.71       41.09      2.34 o 
 -10   3   2      115.71      106.61      4.53 o 
  -9   3   2       23.50       20.86      1.62 o 
  -8   3   2      160.25      152.38      3.29 o 
  -7   3   2      137.91      127.61      3.01 o 
  -6   3   2      410.95      413.11     10.79 o 
  -5   3   2      111.99      115.32      1.74 o 
  -4   3   2      170.42      168.26      2.38 o 
  -3   3   2        8.12       12.43      1.05 o 
  -2   3   2      342.03      319.36      3.93 o 
  -1   3   2      440.07      478.89      5.88 o 
   0   3   2        1.70        3.35      0.49 o 
   1   3   2      328.56      367.77      4.77 o 
   2   3   2      247.40      271.62      5.20 o 
   3   3   2      760.37      787.83     12.04 o 
   4   3   2      225.81      219.37      3.92 o 
   5   3   2        0.25       -0.89      0.65 o 
   6   3   2      165.20      163.15      3.94 o 
   7   3   2       71.40       67.07      3.18 o 
   8   3   2       90.82       84.80      2.81 o 
   9   3   2       24.17       23.82      2.49 o 
  10   3   2       17.28       22.28      2.26 o 
  11   3   2       26.32       28.59      2.74 o 
 -11   4   2       68.40       74.23      3.17 o 
 -10   4   2        0.18        0.26      0.98 o 
  -9   4   2       50.42       47.59      4.01 o 
  -8   4   2      226.11      216.67      5.21 o 
  -7   4   2      536.17      520.88      8.35 o 
  -6   4   2       66.32       60.71      1.90 o 
  -5   4   2       60.09       62.66      1.87 o 
  -4   4   2      869.69      838.13     10.60 o 
  -3   4   2      421.47      388.17      5.94 o 
  -2   4   2      156.96      159.06      3.03 o 
  -1   4   2     1302.50     1410.29     15.58 o 
   0   4   2        0.18        1.11      0.42 o 
   1   4   2     2324.33     2321.09     53.85 o 
   2   4   2      863.70      888.57     16.21 o 
   3   4   2      204.34      205.38      5.81 o 
   4   4   2       48.83       54.78      5.98 o 
   5   4   2     1591.48     1601.95     22.45 o 
   6   4   2      498.78      473.33      8.21 o 
   7   4   2       49.09       47.06      3.52 o 
   8   4   2       10.73       14.43      1.63 o 
   9   4   2       71.57       82.49      4.75 o 
  10   4   2      125.14      121.93      4.85 o 
  11   4   2       11.14       11.92      3.07 o 
 -10   5   2       50.21       56.52      2.91 o 
  -9   5   2      156.77      155.10      4.40 o 
  -8   5   2       86.49       82.39      2.62 o 
  -7   5   2      128.43      121.92      3.02 o 
  -6   5   2       18.37       12.00      1.06 o 
  -5   5   2      316.54      295.61      7.86 o 
  -4   5   2     1864.15     1861.60     23.49 o 
  -3   5   2      102.55      116.48      2.45 o 
  -2   5   2      535.48      497.41      6.86 o 
  -1   5   2      110.39       95.25      1.77 o 
   0   5   2     1887.01     2017.54     21.73 o 
   1   5   2     1032.53     1085.43     16.55 o 
   2   5   2      884.10      870.24     11.02 o 
   3   5   2      908.02      881.04     10.98 o 
   4   5   2      100.28       79.67      2.27 o 
   5   5   2      349.09      364.08      6.01 o 
   6   5   2      127.61      142.63     10.47 o 
   7   5   2       74.37       77.27      3.69 o 
   8   5   2      130.28      135.24      4.03 o 
   9   5   2      154.22      157.25      5.96 o 
  10   5   2      130.75      117.33      6.66 o 
 -10   6   2       17.48       19.02      1.80 o 
  -9   6   2       20.00       21.92      2.05 o 
  -8   6   2       53.38       62.50      2.28 o 
  -7   6   2        6.00        8.44      1.04 o 
  -6   6   2      205.41      203.89      4.49 o 
  -5   6   2        0.02       -0.07      0.62 o 
  -4   6   2      171.06      174.18     15.31 o 
  -3   6   2      247.51      253.69      4.12 o 
  -2   6   2     1275.53     1263.58     14.31 o 
  -1   6   2       63.25       76.73      1.45 o 
   0   6   2     1027.84     1092.91     12.70 o 
   1   6   2     1310.10     1420.10     21.72 o 
   2   6   2     1287.60     1280.57     16.08 o 
   3   6   2       50.87       49.99      1.90 o 
   4   6   2      317.03      314.98      6.40 o 
   5   6   2      126.49      119.46      3.19 o 
   6   6   2      483.33      462.22      9.25 o 
   7   6   2      317.56      305.21      6.90 o 
   8   6   2       20.88       23.16      1.77 o 
   9   6   2       11.05       15.71      2.32 o 
  10   6   2       10.13       14.30      2.94 o 
 -10   7   2        4.35        2.24      1.18 o 
  -9   7   2        0.52        0.15      1.06 o 
  -8   7   2       40.65       43.46      4.99 o 
  -7   7   2      293.33      287.28      5.98 o 
  -6   7   2       32.00       30.42      2.89 o 
  -5   7   2        0.15        0.73      0.82 o 
  -4   7   2       12.57       10.42      1.00 o 
  -3   7   2      227.76      229.82      4.59 o 
  -2   7   2      102.33      105.47      2.14 o 
  -1   7   2        2.32        1.19      0.48 o 
   0   7   2       12.34       11.72      0.94 o 
   1   7   2       50.28       58.54      1.36 o 
   2   7   2      129.16      128.78      2.27 o 
   3   7   2       20.57       16.92      0.85 o 
   4   7   2      174.80      171.32      3.51 o 
   5   7   2        7.09       10.97      1.36 o 
   6   7   2       25.14       26.68      1.60 o 
   7   7   2        0.02       -2.07      1.38 o 
   8   7   2        1.00        0.00      1.42 o 
   9   7   2        7.27        5.69      1.91 o 
  10   7   2       45.56       41.90      3.58 o 
  -9   8   2       63.74       67.45      4.05 o 
  -8   8   2      108.60      106.22      3.33 o 
  -7   8   2      191.64      180.76      4.50 o 
  -6   8   2      289.13      276.19      6.60 o 
  -5   8   2       39.07       38.72      3.39 o 
  -4   8   2      101.51      112.86      2.93 o 
  -3   8   2      428.54      405.76      6.81 o 
  -2   8   2      234.79      234.30      4.50 o 
  -1   8   2       11.50       11.18      0.96 o 
   0   8   2      117.35      120.88      5.42 o 
   1   8   2      262.13      257.90     22.83 o 
   2   8   2        2.71        1.96      0.58 o 
   3   8   2       10.46       11.85      1.63 o 
   4   8   2        5.23        3.70      0.89 o 
   5   8   2       39.16       33.43      3.79 o 
   6   8   2       24.29       22.35      1.79 o 
   7   8   2        1.52        0.61      2.36 o 
   8   8   2       18.61       20.72      1.97 o 
   9   8   2        0.28       -0.30      2.01 o 
  -9   9   2      112.60      125.43      4.23 o 
  -8   9   2        0.31        2.43      1.15 o 
  -7   9   2      212.60      204.22      5.62 o 
  -6   9   2       75.39       75.39      3.36 o 
  -5   9   2      437.40      427.18      8.37 o 
  -4   9   2       54.08       49.10      1.99 o 
  -3   9   2      293.30      284.74      5.66 o 
  -2   9   2      115.67      109.43      3.04 o 
  -1   9   2      775.70      777.30     11.10 o 
   0   9   2        0.59        0.06      0.25 o 
   1   9   2      655.57      649.83     13.14 o 
   2   9   2      139.77      130.73      4.25 o 
   3   9   2     1616.86     1540.52     23.07 o 
   4   9   2        1.42        0.34      0.71 o 
   5   9   2       79.43       79.37      7.92 o 
   6   9   2        0.54        0.62      0.95 o 
   7   9   2      138.29      132.77      6.26 o 
   8   9   2       11.74       12.78      2.43 o 
  -8  10   2        0.08        2.52      1.34 o 
  -7  10   2      170.04      184.08      4.79 o 
  -6  10   2       17.57       23.69      1.84 o 
  -5  10   2      128.69      126.69      3.72 o 
  -4  10   2      156.05      148.89      3.93 o 
  -3  10   2      338.64      333.51      5.41 o 
  -2  10   2        1.07        0.60      0.86 o 
  -1  10   2        0.68        0.02      0.86 o 
   0  10   2        0.69       -0.47      0.88 o 
   1  10   2      710.49      671.54     16.73 o 
   2  10   2       29.29       32.33      3.24 o 
   3  10   2      101.86      111.80      3.36 o 
   4  10   2       28.22       20.27      1.85 o 
   5  10   2      534.77      530.72     10.56 o 
   6  10   2       37.73       38.10      2.00 o 
   7  10   2       54.88       61.65     10.33 o 
   8  10   2        0.22        0.04      2.54 o 
  -7  11   2       99.92       97.52      3.43 o 
  -6  11   2        1.05        3.86      1.29 o 
  -5  11   2       73.42       74.27      2.60 o 
  -4  11   2       54.31       56.28      5.39 o 
  -3  11   2        0.77        1.55      0.93 o 
  -2  11   2       68.31       72.66      8.68 o 
  -1  11   2      458.85      455.12      8.29 o 
   0  11   2      182.05      188.04      9.61 o 
   1  11   2       55.81       54.94      3.39 o 
   2  11   2      342.18      337.23      8.67 o 
   3  11   2        3.99        7.49      1.13 o 
   4  11   2       50.33       50.42      2.25 o 
   5  11   2       47.33       45.79      2.61 o 
   6  11   2      174.57      172.15      4.36 o 
   7  11   2       44.57       60.29      4.27 o 
  -6  12   2       19.93       25.91      1.99 o 
  -5  12   2       14.95       21.67      1.75 o 
  -4  12   2        2.26        2.81      1.16 o 
  -3  12   2       27.29       33.68      2.03 o 
  -2  12   2        1.04        0.97      1.09 o 
  -1  12   2        0.09        2.14      1.81 o 
   0  12   2       31.84       26.40      4.79 o 
   1  12   2        2.19        2.36      2.00 o 
   2  12   2       66.21       46.69      8.68 o 
   3  12   2       90.58       81.70      5.80 o 
   4  12   2       45.33       49.01      2.33 o 
   5  12   2        0.04        0.67      1.26 o 
  -4  13   2       74.16       76.19      4.66 o 
  -3  13   2       13.40       19.18      3.89 o 
  -2  13   2        0.53        2.33      2.07 o 
  -1  13   2       81.01       84.02      5.37 o 
   0  13   2       40.86       50.94      3.73 o 
   1  13   2        8.63        8.47      2.18 o 
   2  13   2        2.45        4.05      2.20 o 
   3  13   2       15.68       13.54      3.61 o 
   4  13   2       31.97       37.12      3.86 o 
   0  14   2      101.61      116.10      5.13 o 
 -11   0   3       98.39       96.14      7.00 o 
  -9   0   3       18.86       18.91      1.39 o 
  -7   0   3        8.57        9.71      0.97 o 
  -5   0   3     1770.44     1883.00     25.95 o 
  -3   0   3     1883.24     1983.02     33.74 o 
  -1   0   3      307.12      297.86      5.35 o 
   1   0   3     1974.15     2040.96     54.16 o 
   3   0   3     1155.20     1213.18     30.58 o 
   5   0   3      143.89      177.18      6.50 o 
   7   0   3      310.36      301.48      6.90 o 
   9   0   3       16.57        9.86      2.47 o 
  11   0   3      198.01      187.93      7.15 o 
 -11   1   3        3.18        0.00      3.37 o 
 -10   1   3        4.73        5.14      1.12 o 
  -9   1   3       39.14       39.57      2.18 o 
  -8   1   3       24.61       26.62      1.06 o 
  -7   1   3       39.64       37.64      1.21 o 
  -6   1   3      447.48      456.61      5.91 o 
  -5   1   3     1500.27     1464.49     14.66 o 
  -4   1   3     2871.83     2829.89     30.01 o 
  -3   1   3      323.20      348.37      4.41 o 
  -2   1   3      614.27      651.83      8.93 o 
  -1   1   3     1333.83     1328.26     19.52 o 
   0   1   3     3126.34     3179.45     45.34 o 
   1   1   3        0.67        1.18      0.39 o 
   2   1   3      356.28      363.33      6.46 o 
   3   1   3      143.47      159.64      3.26 o 
   4   1   3     2383.10     2435.35     32.51 o 
   5   1   3      202.44      168.92      3.59 o 
   6   1   3       23.93       25.52      1.57 o 
   7   1   3        1.19        1.18      1.06 o 
   8   1   3        7.59        6.43      1.33 o 
   9   1   3       12.82        9.28      1.86 o 
  10   1   3        0.38        1.32      1.76 o 
  11   1   3       28.94       25.79      3.17 o 
 -11   2   3        0.33       -2.59      2.85 o 
 -10   2   3       34.58       34.50      3.63 o 
  -9   2   3        1.18        1.85      0.86 o 
  -8   2   3        0.15        0.39      0.95 o 
  -7   2   3      319.64      312.45      4.73 o 
  -6   2   3      992.67     1007.06     15.61 o 
  -5   2   3      493.40      510.70      5.64 o 
  -4   2   3       44.73       44.10      1.98 o 
  -3   2   3      613.41      587.81      7.67 o 
  -2   2   3     1667.33     1652.65     62.12 o 
  -1   2   3      164.61      156.13      3.08 o 
   0   2   3      223.84      218.42      3.90 o 
   1   2   3     3807.93     3839.36     55.20 o 
   2   2   3     1544.10     1638.02     25.66 o 
   3   2   3      342.48      312.70      8.84 o 
   4   2   3       16.82       28.50      2.38 o 
   5   2   3       57.70       42.72      2.43 o 
   6   2   3      182.77      177.23      4.30 o 
   7   2   3      702.45      697.21     11.13 o 
   8   2   3       10.69       10.87      1.46 o 
   9   2   3       76.99       79.63      3.54 o 
  10   2   3        6.59        7.29      2.36 o 
  11   2   3        8.34       14.60      2.97 o 
 -11   3   3        0.98        2.59      3.63 o 
 -10   3   3       36.91       37.99      2.72 o 
  -9   3   3      512.47      522.44     15.16 o 
  -8   3   3       93.68       93.25      4.20 o 
  -7   3   3      136.14      145.38      3.67 o 
  -6   3   3       43.74       39.51      1.65 o 
  -5   3   3     1224.57     1220.03     20.34 o 
  -4   3   3       79.53       86.37      1.47 o 
  -3   3   3     3865.03     3823.85    121.85 o 
  -2   3   3      570.76      608.04      7.12 o 
  -1   3   3     2268.86     2197.23     27.45 o 
   0   3   3     1549.82     1656.83     20.36 o 
   1   3   3     7211.56     7005.39     83.16 o 
   2   3   3      470.60      463.29      8.25 o 
   3   3   3     1078.19     1033.17     16.80 o 
   4   3   3       72.59       87.24      9.72 o 
   5   3   3     1538.22     1493.57     26.11 o 
   6   3   3        8.22        7.81      1.51 o 
   7   3   3      136.74      132.61      3.26 o 
   8   3   3        6.99       10.47      1.31 o 
   9   3   3      318.31      345.18      7.53 o 
  10   3   3        0.43       -0.79      1.89 o 
  11   3   3       71.80       78.07      8.35 o 
 -11   4   3       41.36       49.06      2.59 o 
 -10   4   3        5.71        9.26      1.43 o 
  -9   4   3        0.15        0.39      0.98 o 
  -8   4   3      171.54      158.13      3.98 o 
  -7   4   3      351.98      336.17     10.49 o 
  -6   4   3     1008.59     1021.01     16.43 o 
  -5   4   3       61.27       62.00      1.90 o 
  -4   4   3       54.02       62.20      1.80 o 
  -3   4   3      380.94      379.37      4.44 o 
  -2   4   3     2030.10     2129.39     26.73 o 
  -1   4   3      194.82      189.62      4.43 o 
   0   4   3       46.36       55.90      1.27 o 
   1   4   3       63.86       84.79      1.57 o 
   2   4   3        4.24        9.17      1.44 o 
   3   4   3      937.78      922.71     15.24 o 
   4   4   3       88.52      101.35      6.42 o 
   5   4   3       37.83       37.39      2.59 o 
   6   4   3       12.83       13.68      1.63 o 
   7   4   3      158.26      153.76      4.81 o 
   8   4   3      167.67      166.76      5.93 o 
   9   4   3        8.53        6.66      2.45 o 
  10   4   3       89.68       74.33      9.48 o 
 -10   5   3       39.67       47.78      2.98 o 
  -9   5   3        0.29       -0.52      0.96 o 
  -8   5   3       48.80       40.79      2.06 o 
  -7   5   3       14.35       14.55      1.33 o 
  -6   5   3      218.72      211.19      3.96 o 
  -5   5   3       22.47       22.17      1.36 o 
  -4   5   3        1.59        2.25      0.60 o 
  -3   5   3       56.53       59.92      4.84 o 
  -2   5   3        9.56       11.93      0.84 o 
  -1   5   3      243.09      242.19      3.41 o 
   0   5   3      282.58      334.83      4.66 o 
   1   5   3      498.16      532.42      7.37 o 
   2   5   3       11.14       13.34      1.39 o 
   3   5   3       10.10       11.44      1.25 o 
   4   5   3       29.69       27.97      2.01 o 
   5   5   3      108.79      101.55      3.91 o 
   6   5   3       72.82       66.04      2.66 o 
   7   5   3       98.93       92.12      4.02 o 
   8   5   3        0.35        0.24      1.48 o 
   9   5   3       18.91       19.43      2.50 o 
  10   5   3       33.43       37.64      3.67 o 
 -10   6   3        0.93        1.08      1.30 o 
  -9   6   3        6.69        9.16      1.34 o 
  -8   6   3       23.53       27.44      2.13 o 
  -7   6   3        0.07        0.10      1.31 o 
  -6   6   3       36.44       31.73      2.84 o 
  -5   6   3        2.25        2.63      0.88 o 
  -4   6   3        1.67        2.28      0.83 o 
  -3   6   3      214.45      221.15      4.09 o 
  -2   6   3     1259.20     1239.03     15.66 o 
  -1   6   3      233.82      220.85      3.48 o 
   0   6   3        2.19        2.74      0.57 o 
   1   6   3       33.14       40.25      1.31 o 
   2   6   3     1043.55     1026.77     16.61 o 
   3   6   3        0.59        0.53      0.44 o 
   4   6   3      177.26      174.21      3.04 o 
   5   6   3       61.83       54.55      3.15 o 
   6   6   3      418.23      417.82     13.98 o 
   7   6   3       61.32       65.66      4.73 o 
   8   6   3        9.98       10.72      2.21 o 
   9   6   3       23.88       23.66      2.50 o 
  10   6   3        0.17       -1.86      2.08 o 
 -10   7   3       38.57       53.31      3.11 o 
  -9   7   3        0.01        0.22      0.95 o 
  -8   7   3      314.28      317.29      6.49 o 
  -7   7   3      117.95      121.13      4.12 o 
  -6   7   3        3.82        4.87      1.05 o 
  -5   7   3       13.71       15.51      1.49 o 
  -4   7   3     2516.62     2441.64     34.88 o 
  -3   7   3      203.71      222.35      6.88 o 
  -2   7   3       43.74       46.40      2.26 o 
  -1   7   3      129.20      117.49      2.26 o 
   0   7   3     2217.84     2196.24     23.83 o 
   1   7   3        9.55       11.65      1.27 o 
   2   7   3       38.79       30.62      2.15 o 
   3   7   3      266.38      275.00      4.71 o 
   4   7   3     1825.55     1789.57     22.98 o 
   5   7   3        0.24        0.27      1.07 o 
   6   7   3      102.77       97.54      3.89 o 
   7   7   3       13.48       12.18      2.13 o 
   8   7   3       49.62       56.83      6.76 o 
   9   7   3       25.35       25.68      2.74 o 
  -9   8   3       58.35       64.15      2.86 o 
  -8   8   3       48.50       55.07      8.83 o 
  -7   8   3      483.08      494.21     13.92 o 
  -6   8   3      432.87      428.23      8.27 o 
  -5   8   3      527.86      522.46      8.96 o 
  -4   8   3        0.22        0.80      1.03 o 
  -3   8   3      110.75      106.40      2.72 o 
  -2   8   3     1053.21     1050.58     14.33 o 
  -1   8   3     3906.26     3841.60     47.59 o 
   0   8   3        0.03        1.68      0.86 o 
   1   8   3     1016.44      999.46     15.37 o 
   2   8   3      510.45      496.09      9.75 o 
   3   8   3      387.63      371.10      6.39 o 
   4   8   3        5.65        5.04      1.70 o 
   5   8   3       14.97       14.99      1.90 o 
   6   8   3       38.71       40.62      4.08 o 
   7   8   3      239.90      222.88      6.41 o 
   8   8   3       22.42       22.71      2.72 o 
   9   8   3       43.21       45.36      3.20 o 
  -8   9   3       44.01       43.05      3.73 o 
  -7   9   3        2.06        3.54      1.43 o 
  -6   9   3      149.93      145.84      4.36 o 
  -5   9   3        1.87        4.63      1.29 o 
  -4   9   3      443.06      434.27      8.77 o 
  -3   9   3       25.70       27.98      1.60 o 
  -2   9   3       20.97       18.95      1.76 o 
  -1   9   3       61.32       61.71      2.04 o 
   0   9   3      133.95      119.13      3.38 o 
   1   9   3      302.19      293.82      9.76 o 
   2   9   3      347.11      325.02      9.77 o 
   3   9   3       39.56       44.77      5.79 o 
   4   9   3        6.92        9.07      1.48 o 
   5   9   3       22.79       23.31      2.59 o 
   6   9   3       41.86       38.94      3.05 o 
   7   9   3       11.48       11.83      2.16 o 
   8   9   3       66.29       68.47      3.73 o 
  -8  10   3       80.81       89.58      6.33 o 
  -7  10   3      135.11      129.73      3.85 o 
  -6  10   3       26.08       24.46      1.87 o 
  -5  10   3      233.29      227.09      5.40 o 
  -4  10   3      133.06      132.29      3.53 o 
  -3  10   3        7.25        7.88      1.23 o 
  -2  10   3       11.09        9.07      1.14 o 
  -1  10   3     1011.96     1016.23     16.42 o 
   0  10   3        9.50       15.10      1.82 o 
   1  10   3        2.19        2.13      1.68 o 
   2  10   3      123.33      125.56      5.16 o 
   3  10   3      132.17      138.07      5.34 o 
   4  10   3       45.53       55.44      4.88 o 
   5  10   3       59.25       63.52      4.77 o 
   6  10   3       19.76       25.18      2.49 o 
   7  10   3       55.59       57.83      3.47 o 
  -7  11   3       12.31       16.12      1.65 o 
  -6  11   3        7.75        9.12      1.31 o 
  -5  11   3       33.16       34.79      2.11 o 
  -4  11   3      227.63      223.37      4.64 o 
  -3  11   3       15.27       21.19      3.89 o 
  -2  11   3       32.20       33.30      4.66 o 
  -1  11   3       35.09       35.12      1.95 o 
   0  11   3        4.64       12.40      3.24 o 
   1  11   3        9.86       13.36      2.24 o 
   2  11   3      111.14       99.26      5.86 o 
   3  11   3       20.64       23.79      3.45 o 
   4  11   3       68.25       71.69      4.18 o 
   5  11   3        0.67        1.17      1.82 o 
   6  11   3       28.07       31.50      3.23 o 
  -5  12   3       20.44       27.71      2.06 o 
  -4  12   3       15.06       17.90      1.85 o 
  -3  12   3       84.31       78.29      5.83 o 
  -2  12   3      481.28      494.37     11.27 o 
  -1  12   3        1.35        3.71      2.05 o 
   0  12   3        0.20        0.39      1.81 o 
   1  12   3        0.68        1.51      1.92 o 
   2  12   3      453.05      466.83     12.94 o 
   3  12   3       80.84       77.99      5.57 o 
   4  12   3        3.14        3.80      2.47 o 
   5  12   3        3.42        8.64      2.60 o 
  -3  13   3      114.54      129.11      5.05 o 
  -2  13   3       10.16       15.03      3.63 o 
  -1  13   3       15.47       22.03      3.63 o 
   0  13   3      273.95      267.79      9.23 o 
   1  13   3       15.75       18.06      3.40 o 
   2  13   3        2.47        1.83      2.55 o 
   3  13   3        2.52        2.91      2.36 o 
 -10   0   4       53.55       60.90      5.44 o 
  -8   0   4      300.76      295.52      6.16 o 
  -6   0   4     1207.76     1200.52     30.45 o 
  -4   0   4     1050.71     1079.78     15.86 o 
  -2   0   4     2465.20     2481.49     41.94 o 
   0   0   4     1474.04     1489.26     40.43 o 
   2   0   4     2286.76     2124.92     56.75 o 
   4   0   4      857.36      821.82     16.58 o 
   6   0   4     1125.60     1081.00     20.22 o 
   8   0   4       98.86       98.21      4.66 o 
  10   0   4       10.91       16.39      2.91 o 
 -11   1   4       13.24       15.19      2.84 o 
 -10   1   4        0.02       -0.64      2.10 o 
  -9   1   4        0.11       -0.05      0.87 o 
  -8   1   4      361.04      363.00      6.91 o 
  -7   1   4       19.35       18.91      0.95 o 
  -6   1   4       30.35       29.29      2.66 o 
  -5   1   4       72.50       83.34      2.02 o 
  -4   1   4     1460.04     1511.47     17.70 o 
  -3   1   4        0.07        1.11      0.38 o 
  -2   1   4        0.39        2.22      0.65 o 
  -1   1   4       15.65       18.27      1.99 o 
   0   1   4     1217.61     1150.31     51.96 o 
   1   1   4       99.36      119.20      4.66 o 
   2   1   4     1331.82     1274.72     18.60 o 
   3   1   4      109.87      108.32      2.96 o 
   4   1   4     1120.13     1127.37     15.28 o 
   5   1   4        1.90       -0.02      0.65 o 
   6   1   4      262.79      244.45      4.46 o 
   7   1   4       72.68       69.08      4.75 o 
   8   1   4       53.19       57.44      5.17 o 
   9   1   4        7.04        7.00      1.44 o 
  10   1   4       63.24       66.89      7.93 o 
 -11   2   4        1.75       -2.07      3.63 o 
 -10   2   4       52.32       53.93      2.47 o 
  -9   2   4       26.26       18.84      1.54 o 
  -8   2   4      329.39      320.79      6.07 o 
  -7   2   4        1.37        5.90      2.55 o 
  -6   2   4      393.66      415.66      5.13 o 
  -5   2   4        8.89       11.81      0.70 o 
  -4   2   4      809.18      827.32     10.27 o 
  -3   2   4        9.80       11.14      0.64 o 
  -2   2   4     2641.68     2733.66     36.94 o 
  -1   2   4      652.72      679.62     12.26 o 
   0   2   4      334.17      338.73      5.75 o 
   1   2   4       18.37       20.57      2.91 o 
   2   2   4      620.56      629.41     10.30 o 
   3   2   4     1013.84      976.14     17.29 o 
   4   2   4      358.18      355.17      7.74 o 
   5   2   4       67.90       71.39      2.64 o 
   6   2   4      120.99      119.18      3.34 o 
   7   2   4      382.86      382.38      6.70 o 
   8   2   4       70.08       64.44      3.03 o 
   9   2   4       32.15       31.63      2.26 o 
  10   2   4        4.98        4.96      1.76 o 
 -11   3   4        6.21        4.85      1.41 o 
 -10   3   4       24.66       24.66      1.96 o 
  -9   3   4       14.58       13.95      1.76 o 
  -8   3   4        0.34        1.25      0.88 o 
  -7   3   4        0.07       -0.65      0.85 o 
  -6   3   4        0.86        1.46      1.20 o 
  -5   3   4      212.25      240.07      5.05 o 
  -4   3   4      325.82      387.88      5.61 o 
  -3   3   4      389.53      357.42      6.21 o 
  -2   3   4       45.41       49.79      1.25 o 
  -1   3   4       68.71       53.72      1.30 o 
   0   3   4     1402.51     1586.65     23.52 o 
   1   3   4        1.73        4.07      0.55 o 
   2   3   4       47.12       57.88      2.31 o 
   3   3   4       43.35       44.27      1.85 o 
   4   3   4      341.27      363.22      7.10 o 
   5   3   4       63.66       57.45      2.29 o 
   6   3   4      120.38      115.54      5.02 o 
   7   3   4       16.07       17.41      2.13 o 
   8   3   4       22.71       27.11      2.28 o 
   9   3   4       33.67       35.88      3.72 o 
  10   3   4       10.10       11.22      2.64 o 
 -10   4   4       38.40       37.24      2.22 o 
  -9   4   4        0.03        1.85      1.30 o 
  -8   4   4        3.95        4.15      1.07 o 
  -7   4   4      200.93      212.25      4.62 o 
  -6   4   4      254.90      244.31      8.44 o 
  -5   4   4      431.10      400.16      8.03 o 
  -4   4   4       63.29       61.58      2.89 o 
  -3   4   4      389.40      407.78      5.65 o 
  -2   4   4        4.95        3.86      1.01 o 
  -1   4   4     5344.70     5435.08     64.87 o 
   0   4   4       52.42       56.48      1.40 o 
   1   4   4     1063.64     1142.30     15.73 o 
   2   4   4      213.25      196.48      3.11 o 
   3   4   4     2828.07     2876.45     42.58 o 
   4   4   4       24.63       29.65      3.38 o 
   5   4   4       11.41        6.89      2.29 o 
   6   4   4       45.58       45.37      6.09 o 
   7   4   4      638.38      618.96     13.46 o 
   8   4   4       63.49       59.62      8.00 o 
   9   4   4       11.80       13.15      2.07 o 
  10   4   4        4.23        2.86      1.76 o 
 -10   5   4        1.18        2.56      1.22 o 
  -9   5   4       53.80       53.90      2.57 o 
  -8   5   4      103.59       99.66      3.21 o 
  -7   5   4       13.00       16.50      2.12 o 
  -6   5   4       50.32       42.27      2.09 o 
  -5   5   4        5.85        3.56      0.96 o 
  -4   5   4     1282.00     1269.69     18.50 o 
  -3   5   4      474.80      447.52      8.14 o 
  -2   5   4      224.21      225.59      4.09 o 
  -1   5   4       17.13       28.07      1.12 o 
   0   5   4     2292.53     2265.18     24.83 o 
   1   5   4     1085.14     1040.83     12.24 o 
   2   5   4      436.82      432.87      5.36 o 
   3   5   4       63.34       68.87      2.32 o 
   4   5   4     1045.29     1000.72     17.20 o 
   5   5   4      271.46      271.06      8.00 o 
   6   5   4      231.93      234.04      7.68 o 
   7   5   4      124.88      120.62      4.12 o 
   8   5   4       98.26       93.01      4.88 o 
   9   5   4      110.26      106.91      5.72 o 
  10   5   4       40.91       39.70      3.95 o 
 -10   6   4       12.13       14.79      1.68 o 
  -9   6   4        1.74        2.06      1.18 o 
  -8   6   4        7.25        8.32      1.39 o 
  -7   6   4      104.57       97.23      5.57 o 
  -6   6   4      330.46      324.20      6.65 o 
  -5   6   4       59.70       55.77      2.70 o 
  -4   6   4       27.00       25.06      2.95 o 
  -3   6   4      246.84      249.33      4.28 o 
  -2   6   4     1185.13     1179.91     15.45 o 
  -1   6   4      449.74      455.07      6.49 o 
   0   6   4      411.82      409.61      5.41 o 
   1   6   4      238.54      248.29      4.07 o 
   2   6   4     1698.37     1662.65     21.16 o 
   3   6   4      151.34      141.10      3.05 o 
   4   6   4      125.79      123.36      3.85 o 
   5   6   4        0.44        1.65      1.19 o 
   6   6   4      252.04      240.35      7.90 o 
   7   6   4       50.69       54.48      9.30 o 
   8   6   4       22.32       30.31      4.27 o 
   9   6   4        1.66        2.04      2.17 o 
  -9   7   4        1.38        1.90      1.16 o 
  -8   7   4       57.90       59.94      2.72 o 
  -7   7   4        1.49        1.12      1.30 o 
  -6   7   4      130.69      117.15      3.51 o 
  -5   7   4        6.97        7.02      1.19 o 
  -4   7   4      588.77      597.26     10.14 o 
  -3   7   4      175.65      190.97      4.06 o 
  -2   7   4       85.44       89.00      2.19 o 
  -1   7   4       46.55       47.44      1.73 o 
   0   7   4     1248.86     1272.37     15.14 o 
   1   7   4      115.45      114.44      2.48 o 
   2   7   4       40.14       44.77      1.78 o 
   3   7   4       45.03       37.52      2.60 o 
   4   7   4      159.59      148.56      3.41 o 
   5   7   4      150.39      147.50      4.89 o 
   6   7   4        1.25        1.25      1.66 o 
   7   7   4        5.03        2.44      1.72 o 
   8   7   4        0.01       -0.66      1.94 o 
   9   7   4        0.89       -0.26      2.11 o 
  -9   8   4       32.94       27.08      2.32 o 
  -8   8   4        0.64        2.31      1.11 o 
  -7   8   4        0.89        1.90      1.06 o 
  -6   8   4      448.23      422.32      8.07 o 
  -5   8   4      118.85      111.81      3.49 o 
  -4   8   4      137.14      141.54      3.52 o 
  -3   8   4        5.54        4.24      1.18 o 
  -2   8   4      834.84      849.64     14.03 o 
  -1   8   4       40.73       44.28      1.66 o 
   0   8   4       66.86       63.70      2.26 o 
   1   8   4       85.98       85.22      2.09 o 
   2   8   4     1174.83     1138.65     18.22 o 
   3   8   4       17.65       16.48      1.99 o 
   4   8   4       40.68       35.56      7.28 o 
   5   8   4        1.65        2.68      1.45 o 
   6   8   4      126.82      136.79      6.84 o 
   7   8   4        1.44        3.09      1.78 o 
   8   8   4        0.94        0.70      1.67 o 
  -8   9   4        1.73        3.06      1.34 o 
  -7   9   4       13.29       18.48      1.85 o 
  -6   9   4       23.81       32.91      2.14 o 
  -5   9   4      381.54      385.66      7.77 o 
  -4   9   4       87.06       89.16      2.80 o 
  -3   9   4     1588.07     1531.63     23.94 o 
  -2   9   4        1.28        3.78      1.38 o 
  -1   9   4      775.88      781.26     12.67 o 
   0   9   4       36.21       37.73      3.46 o 
   1   9   4     2894.62     2873.77     43.04 o 
   2   9   4       52.88       53.65      5.02 o 
   3   9   4       29.49       35.33      2.27 o 
   4   9   4        2.36        3.19      1.62 o 
   5   9   4     1438.13     1407.30     21.92 o 
   6   9   4       25.41       28.89      3.21 o 
   7   9   4       23.17       25.86      2.99 o 
   8   9   4        0.29        2.10      2.44 o 
  -7  10   4       49.36       60.27      3.58 o 
  -6  10   4       17.27       17.34      1.90 o 
  -5  10   4       78.77       83.56      3.33 o 
  -4  10   4       78.14       78.53      2.90 o 
  -3  10   4       12.81       14.38      1.53 o 
  -2  10   4      352.17      365.14      7.71 o 
  -1  10   4      484.43      490.40      9.06 o 
   0  10   4        5.74        4.55      1.24 o 
   1  10   4        1.23       -0.53      1.09 o 
   2  10   4      376.69      369.98     13.99 o 
   3  10   4      506.95      510.81     10.88 o 
   4  10   4       64.73       60.22      5.95 o 
   5  10   4        9.49       11.31      2.09 o 
   6  10   4       20.73       21.83      2.61 o 
   7  10   4      105.23      117.36      5.86 o 
  -6  11   4       46.92       49.87      4.18 o 
  -5  11   4       48.50       55.48      2.70 o 
  -4  11   4       17.77       24.74      1.67 o 
  -3  11   4       29.22       30.98      6.22 o 
  -2  11   4      109.97      115.77      3.80 o 
  -1  11   4       69.02       71.74      3.17 o 
   0  11   4      155.04      165.30      4.29 o 
   1  11   4        2.58        3.56      2.10 o 
   2  11   4       12.60        6.18      3.59 o 
   3  11   4       34.98       44.96      3.49 o 
   4  11   4       52.40       57.09      5.39 o 
   5  11   4       33.69       45.51      3.07 o 
   6  11   4        2.92        2.09      2.17 o 
  -5  12   4        7.78        8.43      2.07 o 
  -4  12   4        8.90        7.72      2.20 o 
  -3  12   4        8.59       12.37      2.72 o 
  -2  12   4       11.55       17.96      4.28 o 
  -1  12   4       17.15       18.85      1.80 o 
   0  12   4        0.15       -0.01      2.20 o 
   1  12   4       18.61       27.21      3.63 o 
   2  12   4       39.51       47.16      6.48 o 
   3  12   4       27.93       30.83      4.39 o 
   4  12   4       36.37       35.47      3.92 o 
  -3  13   4        4.00        3.37      1.43 o 
  -2  13   4       21.57       22.03      3.63 o 
  -1  13   4       21.72       26.43      4.15 o 
   0  13   4       94.41       89.92     11.14 o 
   1  13   4        0.00        1.87      2.05 o 
   2  13   4      197.81      202.61      8.12 o 
 -11   0   5       51.85       52.60      5.44 o 
  -9   0   5       24.72       33.43      4.66 o 
  -7   0   5        7.98       11.36      1.43 o 
  -5   0   5      126.79      135.64      5.83 o 
  -3   0   5      430.87      468.16      8.84 o 
  -1   0   5      564.42      614.41     14.25 o 
   1   0   5      233.55      229.60      7.26 o 
   3   0   5      399.83      441.57     14.25 o 
   5   0   5        0.02       -0.74      1.13 o 
   7   0   5       34.84       36.39      5.18 o 
   9   0   5       75.66       62.46     12.18 o 
 -10   1   5        5.55        5.40      2.30 o 
  -9   1   5       14.93       22.49      1.59 o 
  -8   1   5       26.43       21.41      1.49 o 
  -7   1   5      324.73      311.62      8.34 o 
  -6   1   5      729.88      709.01      9.04 o 
  -5   1   5      364.74      375.40      6.03 o 
  -4   1   5      293.97      288.90      4.19 o 
  -3   1   5      201.47      195.55      3.29 o 
  -2   1   5     1470.31     1526.26     18.64 o 
  -1   1   5        6.11        5.71      0.98 o 
   0   1   5       22.11       27.66      3.50 o 
   1   1   5      521.77      529.16     17.10 o 
   2   1   5     2360.94     2499.33     48.92 o 
   3   1   5        7.38       13.26      1.14 o 
   4   1   5        1.37        3.72      1.00 o 
   5   1   5       36.00       32.23      5.96 o 
   6   1   5       38.20       43.78      3.91 o 
   7   1   5        0.40       -1.12      1.08 o 
   8   1   5       38.62       40.03      2.95 o 
   9   1   5       11.00       11.64      1.81 o 
  10   1   5        0.86        1.59      1.59 o 
 -10   2   5        1.47        2.08      1.11 o 
  -9   2   5      110.81      116.00      3.89 o 
  -8   2   5       68.62       67.71      2.46 o 
  -7   2   5      160.01      154.68      3.42 o 
  -6   2   5      136.16      130.67      3.57 o 
  -5   2   5      573.67      558.35      8.52 o 
  -4   2   5       65.66       65.17      1.38 o 
  -3   2   5      121.97      138.46      2.17 o 
  -2   2   5      692.76      756.73      9.73 o 
  -1   2   5     3221.53     3162.53     83.57 o 
   0   2   5      170.19      166.89      3.20 o 
   1   2   5      664.15      690.55     16.23 o 
   2   2   5     1528.77     1748.39     31.87 o 
   3   2   5      892.59      784.46     13.27 o 
   4   2   5       39.04       27.82      4.50 o 
   5   2   5      666.06      665.77     13.94 o 
   6   2   5      187.27      188.28      6.22 o 
   7   2   5      321.70      329.94      7.99 o 
   8   2   5       32.86       41.53      4.32 o 
   9   2   5       17.90       16.92      4.20 o 
  10   2   5        1.67        1.68      2.32 o 
 -10   3   5        0.71        1.16      1.55 o 
  -9   3   5       35.97       39.86      2.98 o 
  -8   3   5        5.91        7.30      1.66 o 
  -7   3   5       62.92       62.39      2.22 o 
  -6   3   5        0.01        3.17      1.05 o 
  -5   3   5       14.57       13.89      1.24 o 
  -4   3   5       45.38       46.64      1.33 o 
  -3   3   5      724.26      680.77      8.84 o 
  -2   3   5        0.30        0.84      0.37 o 
  -1   3   5        9.98       26.53      1.33 o 
   0   3   5     1294.59     1415.66     20.90 o 
   1   3   5     2634.09     2606.46     38.70 o 
   2   3   5      366.14      402.82      7.71 o 
   3   3   5        5.27        1.66      1.29 o 
   4   3   5       71.75       69.24      3.31 o 
   5   3   5     1910.21     1873.89     31.49 o 
   6   3   5       66.65       62.95      8.13 o 
   7   3   5       53.60       55.92      3.72 o 
   8   3   5       58.26       58.70      3.99 o 
   9   3   5      512.06      515.67     10.70 o 
  10   3   5        8.63        9.27      2.64 o 
 -10   4   5       66.61       62.07      3.89 o 
  -9   4   5       51.25       53.89      2.85 o 
  -8   4   5       73.97       63.41      2.34 o 
  -7   4   5       30.16       33.37      1.82 o 
  -6   4   5        0.38        1.75      1.43 o 
  -5   4   5      145.30      137.81      3.73 o 
  -4   4   5        2.42        7.01      1.71 o 
  -3   4   5        9.03        6.89      0.53 o 
  -2   4   5      125.53      136.11      2.84 o 
  -1   4   5      230.76      211.70      3.56 o 
   0   4   5       75.48       95.92      5.02 o 
   1   4   5       76.15       86.16      1.89 o 
   2   4   5      515.12      560.57      7.79 o 
   3   4   5      658.74      650.47     11.55 o 
   4   4   5        0.82        0.15      1.09 o 
   5   4   5       35.90       36.11      2.97 o 
   6   4   5      594.37      600.31     12.78 o 
   7   4   5       71.14       70.90      4.41 o 
   8   4   5       75.95       74.26      4.60 o 
   9   4   5       86.57       81.60      4.06 o 
  10   4   5        2.02        2.22      2.48 o 
 -10   5   5        4.27        6.34      1.44 o 
  -9   5   5       34.84       37.80      2.29 o 
  -8   5   5       23.27       21.84      1.77 o 
  -7   5   5       41.92       45.43      2.61 o 
  -6   5   5        9.78       10.03      1.55 o 
  -5   5   5       79.92       73.77      6.27 o 
  -4   5   5       23.29       22.91      1.55 o 
  -3   5   5       69.38       82.53      3.88 o 
  -2   5   5        1.66        1.46      1.00 o 
  -1   5   5      165.58      161.10      3.12 o 
   0   5   5       42.08       43.49      1.65 o 
   1   5   5       32.56       36.72      1.17 o 
   2   5   5       95.09       93.61      2.18 o 
   3   5   5       31.01       33.29      2.47 o 
   4   5   5       70.22       60.62      8.43 o 
   5   5   5        3.73        0.84      1.48 o 
   6   5   5        0.99        0.06      1.22 o 
   7   5   5        0.05        5.33      4.25 o 
   8   5   5       11.82       10.56      2.46 o 
   9   5   5       26.38       27.00      3.62 o 
  -9   6   5        0.28        0.00      1.16 o 
  -8   6   5       16.64       11.90      1.68 o 
  -7   6   5        8.55       12.01      1.68 o 
  -6   6   5       15.30       15.97      2.85 o 
  -5   6   5       36.94       38.36      1.88 o 
  -4   6   5      725.63      696.86     10.85 o 
  -3   6   5      144.66      147.66      3.66 o 
  -2   6   5      175.38      158.14      3.54 o 
  -1   6   5        2.31        2.02      0.73 o 
   0   6   5     1033.58     1033.29     12.48 o 
   1   6   5       38.99       37.66      2.65 o 
   2   6   5        5.37        8.10      0.81 o 
   3   6   5        5.98        9.45      0.93 o 
   4   6   5     1072.08     1075.00     14.64 o 
   5   6   5      110.03       98.52      3.24 o 
   6   6   5        0.95        0.24      1.67 o 
   7   6   5       77.81       64.93     10.11 o 
   8   6   5      126.87      129.82      4.88 o 
   9   6   5        0.03       -1.21      2.16 o 
  -9   7   5       11.48       15.78      4.92 o 
  -8   7   5       71.85       69.90      3.15 o 
  -7   7   5       56.42       54.03      2.58 o 
  -6   7   5      151.55      145.81      4.78 o 
  -5   7   5        0.00        0.13      0.94 o 
  -4   7   5      805.66      770.34     13.34 o 
  -3   7   5      373.83      366.79      6.90 o 
  -2   7   5      246.00      238.78      5.11 o 
  -1   7   5       61.53       61.94      3.85 o 
   0   7   5     1405.80     1413.77     16.12 o 
   1   7   5      269.40      251.47      9.17 o 
   2   7   5      725.13      724.04     10.48 o 
   3   7   5       56.06       56.78      2.35 o 
   4   7   5     1315.07     1308.33     17.95 o 
   5   7   5       10.65        8.63      1.96 o 
   6   7   5      148.46      169.81      8.30 o 
   7   7   5      139.25      137.49      6.04 o 
   8   7   5       22.18       24.16      5.02 o 
  -8   8   5       17.28       22.07      2.00 o 
  -7   8   5        0.87        0.53      1.52 o 
  -6   8   5       48.42       44.71      5.16 o 
  -5   8   5        7.48        7.83      1.35 o 
  -4   8   5       74.05       72.51      2.64 o 
  -3   8   5        1.30        1.31      1.09 o 
  -2   8   5      490.70      488.77      8.39 o 
  -1   8   5      793.52      777.10     12.37 o 
   0   8   5       10.59       10.13      1.24 o 
   1   8   5      569.73      576.56      8.60 o 
   2   8   5      546.90      528.91      8.76 o 
   3   8   5      396.30      390.60      6.58 o 
   4   8   5       11.19       15.02      2.13 o 
   5   8   5        0.01       -0.95      1.58 o 
   6   8   5       61.77       64.12      4.74 o 
   7   8   5      613.55      585.55     12.56 o 
   8   8   5       76.95       82.82     10.04 o 
  -7   9   5        3.21        3.37      1.28 o 
  -6   9   5       17.69       17.13      1.72 o 
  -5   9   5       22.68       20.52      1.50 o 
  -4   9   5        4.71        2.88      1.22 o 
  -3   9   5        1.08        1.83      1.12 o 
  -2   9   5      598.19      585.70     14.25 o 
  -1   9   5       35.97       30.10      8.16 o 
   0   9   5       28.63       31.18      5.46 o 
   1   9   5       97.51       89.95      2.82 o 
   2   9   5      113.91      112.24      3.36 o 
   3   9   5        6.73        9.22      1.75 o 
   4   9   5      715.59      724.28     14.92 o 
   5   9   5       95.07       93.74      4.13 o 
   6   9   5       79.25       72.33      4.23 o 
   7   9   5       20.22       20.60      4.12 o 
  -7  10   5        3.40        5.30      1.68 o 
  -6  10   5       77.75       78.87      4.44 o 
  -5  10   5       81.11       88.06      3.04 o 
  -4  10   5       56.86       58.69      4.12 o 
  -3  10   5       36.09       36.74      5.18 o 
  -2  10   5       41.10       39.78      2.35 o 
  -1  10   5        0.60        0.69      1.39 o 
   0  10   5        3.71        5.22      1.94 o 
   1  10   5        7.90        5.62      1.34 o 
   2  10   5       16.97       15.88      2.59 o 
   3  10   5       59.59       56.57      3.80 o 
   4  10   5        0.28        1.11      1.97 o 
   5  10   5        0.01       -0.47      1.53 o 
   6  10   5        0.46        1.74      2.12 o 
  -5  11   5        9.64       12.17      2.14 o 
  -4  11   5       57.01       60.78      4.79 o 
  -3  11   5       80.12       83.40     14.25 o 
  -2  11   5        2.29        0.95      1.41 o 
  -1  11   5       64.57       58.48      2.78 o 
   0  11   5       18.46       22.12      2.20 o 
   1  11   5      139.63      148.54      6.73 o 
   2  11   5      131.36      138.27      6.73 o 
   3  11   5       47.11       52.50     11.14 o 
   4  11   5       78.16       71.67      8.29 o 
   5  11   5       44.17       48.25      3.96 o 
  -4  12   5       46.30       46.45      4.02 o 
  -3  12   5        5.52        5.77      1.69 o 
  -2  12   5       81.82       94.16      3.89 o 
  -1  12   5        2.85        1.94      1.68 o 
   0  12   5      330.40      324.70     12.44 o 
   1  12   5       34.24       25.91      7.00 o 
   2  12   5      156.01      172.40     11.11 o 
   3  12   5       46.89       69.04      6.48 o 
 -10   0   6       20.85       19.95      3.63 o 
  -8   0   6      649.95      633.85     17.36 o 
  -6   0   6        1.36        3.25      1.10 o 
  -4   0   6      619.24      573.73     13.48 o 
  -2   0   6      221.74      247.48      6.48 o 
   0   0   6     3758.47     3647.35    101.58 o 
   2   0   6       49.58       29.02      4.41 o 
   4   0   6     1382.34     1339.48     38.35 o 
   8   0   6      251.72      254.64      9.10 o 
  10   0   6       57.43       62.71      5.70 o 
 -10   1   6       19.80       18.91      3.20 o 
  -9   1   6       36.30       44.44      5.18 o 
  -8   1   6      173.11      181.93      4.57 o 
  -7   1   6       34.81       35.88      2.23 o 
  -6   1   6       97.66       96.65      2.32 o 
  -5   1   6      340.17      323.66      4.92 o 
  -4   1   6      129.46      128.33      2.84 o 
  -3   1   6      110.94      108.38      2.23 o 
  -2   1   6      694.57      669.71      8.73 o 
  -1   1   6       31.35       28.43      0.99 o 
   0   1   6       13.48       18.07      1.10 o 
   1   1   6      205.84      187.93      7.42 o 
   2   1   6     1541.11     1511.16     43.66 o 
   3   1   6      402.11      392.11     10.62 o 
   4   1   6      115.12      115.55      4.86 o 
   5   1   6      524.08      493.21     12.51 o 
   6   1   6      159.29      149.28      3.95 o 
   7   1   6       27.56       29.26      3.50 o 
   8   1   6       17.31       17.72      2.67 o 
   9   1   6        5.63        4.04      2.25 o 
  10   1   6       62.07       59.71      4.75 o 
 -10   2   6      161.35      174.04      9.04 o 
  -9   2   6       22.05       25.05      1.75 o 
  -8   2   6        3.29        2.08      1.09 o 
  -7   2   6        0.25        0.05      1.01 o 
  -6   2   6      254.60      250.38      6.23 o 
  -5   2   6       76.18       77.91      3.16 o 
  -4   2   6      202.65      191.49      3.53 o 
  -3   2   6       73.98       64.98      1.82 o 
  -2   2   6      531.35      557.41      8.41 o 
  -1   2   6       98.44      132.79      8.71 o 
   0   2   6        2.99        9.19      0.85 o 
   1   2   6      156.14      140.80      5.22 o 
   2   2   6        3.60        2.07      1.47 o 
   3   2   6        0.54        0.75      1.62 o 
   4   2   6       53.69       38.67      2.92 o 
   5   2   6      125.13      111.48      4.49 o 
   6   2   6       83.92       84.18      3.98 o 
   7   2   6      220.97      195.51      6.33 o 
   8   2   6        1.50        0.47      1.60 o 
   9   2   6       21.75       20.85      2.78 o 
 -10   3   6        7.50        9.14      2.28 o 
  -9   3   6        3.32        5.22      1.72 o 
  -8   3   6       67.11       68.49      2.70 o 
  -7   3   6        1.94        1.83      1.09 o 
  -6   3   6       20.66       22.24      1.68 o 
  -5   3   6      105.08      100.73      3.31 o 
  -4   3   6       74.74       83.28      1.86 o 
  -3   3   6      527.25      522.26      7.71 o 
  -2   3   6        2.12        2.95      0.56 o 
  -1   3   6       39.08       46.63      1.63 o 
   0   3   6        9.86       17.65      1.21 o 
   1   3   6       72.58       76.83      2.33 o 
   2   3   6      109.34      131.88      4.92 o 
   3   3   6      555.87      548.22     15.05 o 
   4   3   6      391.01      402.34      9.11 o 
   5   3   6      213.60      220.83      5.45 o 
   6   3   6      383.06      367.50      9.66 o 
   7   3   6      190.90      189.17      6.25 o 
   8   3   6       38.40       41.29      2.51 o 
   9   3   6       12.02       10.13      2.42 o 
 -10   4   6       19.30       26.91      2.06 o 
  -9   4   6       15.82       18.45      1.48 o 
  -8   4   6        9.20        9.24      1.43 o 
  -7   4   6      151.20      142.81      4.12 o 
  -6   4   6      109.45      110.54      3.77 o 
  -5   4   6      155.47      145.56      4.12 o 
  -4   4   6        3.72        5.49      1.01 o 
  -3   4   6      573.79      543.22      9.08 o 
  -2   4   6        3.31        3.28      1.81 o 
  -1   4   6      384.96      352.81      5.63 o 
   0   4   6      214.69      202.92      4.31 o 
   1   4   6      198.27      191.62      3.86 o 
   2   4   6       35.51       36.47      1.35 o 
   3   4   6       28.15       29.79      4.09 o 
   4   4   6       45.91       43.88      5.44 o 
   5   4   6      298.10      280.39      8.95 o 
   6   4   6       43.56       47.44      5.99 o 
   7   4   6      196.17      192.70      5.13 o 
   8   4   6       11.18       11.01      1.97 o 
   9   4   6        0.02       -1.69      1.78 o 
  -9   5   6        3.77        4.12      1.81 o 
  -8   5   6        0.02        1.34      1.10 o 
  -7   5   6       28.75       31.97      2.18 o 
  -6   5   6      356.75      331.49      7.27 o 
  -5   5   6       81.08       84.29      2.43 o 
  -4   5   6        2.19        2.38      0.92 o 
  -3   5   6      306.34      277.36      5.96 o 
  -2   5   6      777.33      758.59     12.92 o 
  -1   5   6      212.38      220.70      4.96 o 
   0   5   6        0.05        1.31      0.74 o 
   1   5   6      174.96      166.94      3.46 o 
   2   5   6      944.05      884.61     13.19 o 
   3   5   6      370.46      368.47      5.90 o 
   4   5   6       24.23       24.60      2.39 o 
   5   5   6       97.62       91.10      4.01 o 
   6   5   6      150.11      144.85      4.73 o 
   7   5   6      193.86      202.22      6.49 o 
   8   5   6        4.75        9.09      2.28 o 
   9   5   6       40.75       49.48      3.15 o 
  -9   6   6       14.42       16.38      2.85 o 
  -8   6   6       52.10       56.62      2.59 o 
  -7   6   6       10.37       10.99      1.68 o 
  -6   6   6      107.90      101.27      3.73 o 
  -5   6   6      148.71      150.40      4.62 o 
  -4   6   6      234.52      239.23      5.30 o 
  -3   6   6       16.23       13.85      1.50 o 
  -2   6   6       60.70       58.44      2.29 o 
  -1   6   6       55.05       52.25      2.42 o 
   0   6   6     1021.73      989.13     16.94 o 
   1   6   6        2.85        1.79      0.78 o 
   2   6   6      246.38      240.59      4.63 o 
   3   6   6        1.49        1.64      0.86 o 
   4   6   6      369.01      358.36      6.67 o 
   5   6   6        0.01       -1.02      0.68 o 
   6   6   6       17.21       14.68      2.40 o 
   7   6   6       10.19       12.18      3.18 o 
   8   6   6      195.11      205.26      9.17 o 
  -8   7   6       26.05       25.55      2.03 o 
  -7   7   6      112.43      103.36      3.86 o 
  -6   7   6       71.22       75.48      2.61 o 
  -5   7   6       36.51       44.62      3.84 o 
  -4   7   6      122.04      114.73      3.04 o 
  -3   7   6       38.98       34.52      4.08 o 
  -2   7   6       73.22       78.50      2.68 o 
  -1   7   6       23.42       26.02      1.59 o 
   0   7   6      223.55      216.58      5.18 o 
   1   7   6      182.58      171.66      4.00 o 
   2   7   6       91.77      110.81      2.85 o 
   3   7   6        0.01        1.60      0.83 o 
   4   7   6       11.97        7.02      1.06 o 
   5   7   6       72.48       71.02      2.39 o 
   6   7   6       33.22       26.47      4.48 o 
   7   7   6      139.59      139.32      5.78 o 
   8   7   6       22.33       21.35      3.52 o 
  -8   8   6       53.80       48.67      2.84 o 
  -7   8   6        1.33       -0.55      1.36 o 
  -6   8   6       10.28        9.52      1.63 o 
  -5   8   6      154.43      148.50      4.52 o 
  -4   8   6        3.53        2.93      1.32 o 
  -3   8   6        8.79        9.90      1.49 o 
  -2   8   6      143.69      139.06      3.66 o 
  -1   8   6      447.44      432.26     11.66 o 
   0   8   6      132.92      135.12      4.09 o 
   1   8   6       23.98       23.50      1.87 o 
   2   8   6      260.01      251.07      5.12 o 
   3   8   6       84.24       87.32      2.44 o 
   4   8   6      111.58      100.53      3.03 o 
   5   8   6      104.19      101.12      9.52 o 
   6   8   6      133.55      137.49      8.82 o 
   7   8   6       19.55       25.09      3.41 o 
  -7   9   6       15.07       17.59      2.59 o 
  -6   9   6       57.56       60.59      2.78 o 
  -5   9   6      233.52      217.73      5.44 o 
  -4   9   6       20.06       19.63      1.71 o 
  -3   9   6      221.56      215.83      5.38 o 
  -2   9   6      130.62      123.01      3.79 o 
  -1   9   6       67.78       65.58      3.13 o 
   0   9   6       51.71       47.72      3.37 o 
   1   9   6        4.28        2.19      1.29 o 
   2   9   6       52.99       50.14      5.31 o 
   3   9   6      161.23      156.45      3.98 o 
   4   9   6       10.80       12.71      2.17 o 
   5   9   6       75.56       81.36      4.66 o 
   6   9   6        2.56        3.57      2.04 o 
  -6  10   6        2.13        2.93      1.33 o 
  -5  10   6      154.78      167.54      4.99 o 
  -4  10   6        2.51        2.47      1.32 o 
  -3  10   6      159.67      163.69      4.74 o 
  -2  10   6       15.96       14.49      2.07 o 
  -1  10   6      270.49      266.34      7.13 o 
   0  10   6        8.88       11.01      2.46 o 
   1  10   6      449.62      424.00      8.95 o 
   2  10   6       17.58       17.44      1.69 o 
   3  10   6      203.15      200.90      9.65 o 
   4  10   6       24.79       21.13      2.55 o 
   5  10   6      254.23      254.77      9.36 o 
  -5  11   6        9.29        5.78      2.07 o 
  -4  11   6        0.50        0.75      1.53 o 
  -3  11   6       76.22       72.34      3.64 o 
  -2  11   6      133.37      142.68      4.81 o 
  -1  11   6       10.74       10.35      1.94 o 
   0  11   6       14.13       12.13      1.77 o 
   1  11   6      246.17      231.64      6.52 o 
   2  11   6      102.91      106.19      7.79 o 
   3  11   6       24.12       31.55      3.92 o 
   4  11   6        7.18        8.71      2.68 o 
  -2  12   6        8.83        9.30      2.07 o 
  -1  12   6        0.20        1.36      1.33 o 
   0  12   6       10.85       19.44      3.89 o 
   1  12   6       32.10       28.25      7.51 o 
   2  12   6        4.18        3.89      2.85 o 
  -9   0   7       14.04       13.99      3.11 o 
  -7   0   7      285.48      304.48     10.75 o 
  -5   0   7        4.07        4.15      1.30 o 
  -3   0   7      623.44      623.74     14.77 o 
  -1   0   7       79.65       83.20      2.78 o 
   1   0   7      155.92      151.34      9.85 o 
   3   0   7        7.05        4.66      2.85 o 
   5   0   7        1.20        1.55      2.33 o 
   7   0   7       43.81       50.27      4.92 o 
   9   0   7        0.45       -2.59      3.89 o 
  -9   1   7       14.03       12.75      2.24 o 
  -8   1   7       14.10       13.10      1.52 o 
  -7   1   7      301.83      301.55      6.64 o 
  -6   1   7      564.92      539.31      7.91 o 
  -5   1   7       38.66       41.77      1.64 o 
  -4   1   7      431.68      426.20      7.42 o 
  -3   1   7      245.31      244.13      8.29 o 
  -2   1   7      622.43      624.08      9.16 o 
  -1   1   7      419.70      422.78      6.47 o 
   0   1   7      601.04      604.20     17.31 o 
   1   1   7      588.42      577.93     15.94 o 
   2   1   7       63.70       75.65      5.83 o 
   3   1   7       21.36       17.31      4.79 o 
   4   1   7      188.10      192.33      6.69 o 
   5   1   7       10.38        8.51      2.85 o 
   6   1   7       28.58       26.67      4.92 o 
   7   1   7        9.78        8.73      2.33 o 
   8   1   7       13.12       14.43      2.46 o 
   9   1   7       25.61       26.64      2.80 o 
  -9   2   7      117.43      125.88      3.55 o 
  -8   2   7        8.37        9.38      1.45 o 
  -7   2   7      156.46      146.33      3.54 o 
  -6   2   7        8.67        8.10      1.62 o 
  -5   2   7      113.48      114.02      2.70 o 
  -4   2   7       90.72       95.22      2.36 o 
  -3   2   7     1098.69     1053.83     16.95 o 
  -2   2   7       39.25       40.35      1.38 o 
  -1   2   7        7.63        6.87      0.94 o 
   0   2   7      386.42      391.84      6.73 o 
   1   2   7     1679.55     1629.67     29.45 o 
   2   2   7        0.20        1.89      3.11 o 
   3   2   7       71.04       52.08      4.57 o 
   4   2   7       33.97       45.71      4.79 o 
   5   2   7      646.92      613.26     15.81 o 
   6   2   7       11.24        8.99      2.48 o 
   7   2   7       37.70       34.74      3.14 o 
   8   2   7        1.31        0.84      1.91 o 
   9   2   7      148.75      156.57      6.02 o 
  -9   3   7        0.37        1.45      1.29 o 
  -8   3   7        0.70        1.63      1.11 o 
  -7   3   7       34.85       37.79      1.82 o 
  -6   3   7      109.93      104.23      3.71 o 
  -5   3   7      173.28      164.41      4.22 o 
  -4   3   7      168.16      162.72      4.66 o 
  -3   3   7       47.36       43.57      1.37 o 
  -2   3   7      140.48      153.07      3.05 o 
  -1   3   7      935.98      846.46     93.16 o 
   0   3   7      101.92      105.76      2.74 o 
   1   3   7        0.29        1.05      1.59 o 
   2   3   7       43.05       39.91      3.89 o 
   3   3   7     1304.65     1215.55     25.07 o 
   4   3   7       43.06       48.87      2.90 o 
   5   3   7        4.85        2.62      1.60 o 
   6   3   7       39.11       46.43      2.82 o 
   7   3   7      240.70      239.01      7.69 o 
   8   3   7        2.13       -0.04      2.07 o 
   9   3   7        0.52       -1.44      1.95 o 
  -9   4   7       54.20       59.29      2.34 o 
  -8   4   7       13.91       14.73      1.56 o 
  -7   4   7        0.36       -0.28      1.18 o 
  -6   4   7       33.65       31.23      3.63 o 
  -5   4   7       79.72       78.83      2.80 o 
  -4   4   7       63.67       58.23      2.59 o 
  -3   4   7      111.84      107.25      2.94 o 
  -2   4   7      149.91      142.72      2.91 o 
  -1   4   7      155.98      147.35      3.73 o 
   0   4   7      264.94      260.72      5.37 o 
   1   4   7      350.26      351.72      6.74 o 
   2   4   7        2.89        2.18      0.85 o 
   3   4   7       87.12       68.00      3.57 o 
   4   4   7        1.20       -0.90      1.34 o 
   5   4   7       85.89       83.39      3.89 o 
   6   4   7       26.43       24.70      2.82 o 
   7   4   7        1.00        0.85      1.93 o 
   8   4   7       31.12       27.76      5.26 o 
  -9   5   7        9.85       11.82      3.24 o 
  -8   5   7        4.19        5.78      1.30 o 
  -7   5   7        4.48        6.16      1.57 o 
  -6   5   7       41.86       38.05      2.59 o 
  -5   5   7       86.24       69.22      3.04 o 
  -4   5   7       15.09       17.92      1.46 o 
  -3   5   7       81.73       76.87      2.47 o 
  -2   5   7        5.27        5.84      1.81 o 
  -1   5   7      190.78      189.05      4.01 o 
   0   5   7        2.97        4.70      0.94 o 
   1   5   7       48.29       45.39      2.21 o 
   2   5   7       28.68       30.21      5.35 o 
   3   5   7       29.77       27.55      1.59 o 
   4   5   7       26.01       27.50      2.07 o 
   5   5   7        2.76        2.08      1.71 o 
   6   5   7        5.14        2.16      1.79 o 
   7   5   7        1.38        1.59      1.93 o 
   8   5   7       16.66       15.80      2.32 o 
  -8   6   7       97.56       90.28      3.77 o 
  -7   6   7        2.71        0.00      1.29 o 
  -6   6   7       43.81       40.89      3.89 o 
  -5   6   7      142.92      137.53      4.66 o 
  -4   6   7      437.95      404.01      7.36 o 
  -3   6   7        0.13        1.06      1.10 o 
  -2   6   7      156.12      149.77      3.81 o 
  -1   6   7      120.26      116.73      3.64 o 
   0   6   7      228.84      222.75      5.12 o 
   1   6   7       12.40       13.05      1.35 o 
   2   6   7      438.96      442.21      6.85 o 
   3   6   7       14.43       12.84      1.16 o 
   4   6   7      224.09      224.01      4.25 o 
   5   6   7        0.71       -0.35      1.02 o 
   6   6   7      135.95      134.93      5.01 o 
   7   6   7       16.24       17.02      3.58 o 
   8   6   7       94.85       85.29      5.49 o 
  -8   7   7        1.68        1.81      2.46 o 
  -7   7   7       34.02       32.06      2.41 o 
  -6   7   7      174.80      179.73      5.54 o 
  -5   7   7       75.34       67.42      3.19 o 
  -4   7   7        6.99        7.33      1.46 o 
  -3   7   7       42.09       43.66      2.19 o 
  -2   7   7      648.72      684.93     13.61 o 
  -1   7   7       45.58       12.96      4.15 o 
   0   7   7       24.28       25.62      6.61 o 
   1   7   7       13.98       11.46      2.72 o 
   2   7   7      463.57      479.90      8.30 o 
   3   7   7       21.25       19.84      1.52 o 
   4   7   7       30.56       34.58      1.88 o 
   5   7   7       17.73       16.20      1.48 o 
   6   7   7       38.55       45.01      4.07 o 
   7   7   7       23.72       22.41      3.41 o 
  -7   8   7       16.39       15.30      2.14 o 
  -6   8   7        3.10        3.09      1.55 o 
  -5   8   7       26.41       29.78      2.03 o 
  -4   8   7      360.81      353.97     12.76 o 
  -3   8   7       38.36       38.89      2.35 o 
  -2   8   7       32.89       30.91      2.20 o 
  -1   8   7        9.13        9.69      1.68 o 
   0   8   7      411.35      396.79      9.02 o 
   1   8   7      104.34      106.73      3.45 o 
   2   8   7       17.72       23.24      2.28 o 
   3   8   7       25.51       23.56      1.64 o 
   4   8   7      159.11      160.93      4.04 o 
   5   8   7       98.12      102.67      5.11 o 
   6   8   7       64.70       59.73      4.35 o 
  -6   9   7       45.72       44.37      2.87 o 
  -5   9   7        0.07        0.63      1.23 o 
  -4   9   7       17.50       19.87      1.79 o 
  -3   9   7       14.31       13.97      2.85 o 
  -2   9   7        1.18       -0.23      1.36 o 
  -1   9   7       70.84       61.81      8.29 o 
   0   9   7        3.30        2.93      1.41 o 
   1   9   7       14.61       15.63      1.72 o 
   2   9   7        0.06       -0.69      1.16 o 
   3   9   7      217.51      207.98      5.17 o 
   4   9   7       10.57        9.84      2.36 o 
   5   9   7        3.62        1.96      2.09 o 
  -5  10   7       27.05       35.50      2.20 o 
  -4  10   7        1.13        0.41      1.41 o 
  -3  10   7        7.90        5.52      1.57 o 
  -2  10   7        2.33        3.44      1.53 o 
  -1  10   7       54.87       50.48      6.87 o 
   0  10   7        0.30       -1.49      1.55 o 
   1  10   7       75.49       68.15      3.22 o 
   2  10   7        0.39        0.16      1.29 o 
   3  10   7       25.73       24.33      4.41 o 
   4  10   7        8.92        8.52      3.02 o 
  -3  11   7        0.18        0.60      2.98 o 
  -2  11   7       57.98       56.04      3.13 o 
  -1  11   7      168.62      174.33      5.37 o 
   0  11   7       10.87        6.52      3.37 o 
   1  11   7       12.34       11.38      1.88 o 
   2  11   7      100.70       96.92      8.81 o 
  -8   0   8      196.29      195.39     13.99 o 
  -6   0   8       36.01       32.02      2.06 o 
  -4   0   8     1169.12     1137.87     26.17 o 
  -2   0   8      516.14      531.75     12.96 o 
   0   0   8     2740.40     2808.23     56.10 o 
   2   0   8      608.92      644.21     25.14 o 
   4   0   8      171.87      157.56      8.03 o 
   6   0   8      600.31      618.82     26.17 o 
   8   0   8        3.59       -3.11      4.15 o 
  -9   1   8       35.92       34.46      3.75 o 
  -8   1   8       18.88       16.80      2.86 o 
  -7   1   8       36.98       42.41      1.93 o 
  -6   1   8       30.18       29.37      2.85 o 
  -5   1   8      129.75      121.14      2.63 o 
  -4   1   8      376.97      362.34      6.69 o 
  -3   1   8      195.36      191.19      3.94 o 
  -2   1   8      180.25      173.75      3.66 o 
  -1   1   8      953.97      952.00     13.99 o 
   0   1   8      555.51      555.94      9.43 o 
   1   1   8        5.11        6.77      2.05 o 
   2   1   8      217.14      209.80      6.23 o 
   3   1   8     1405.75     1434.23     33.83 o 
   4   1   8      111.48      116.52      5.42 o 
   5   1   8        0.12       -2.12      2.10 o 
   6   1   8        1.04       -2.36      1.99 o 
   7   1   8      103.63      101.58      9.33 o 
   8   1   8      102.51      108.32      9.59 o 
  -9   2   8       30.14       30.75      4.85 o 
  -8   2   8       13.19       13.75      1.59 o 
  -7   2   8        0.26        0.20      1.04 o 
  -6   2   8       16.10       17.88      2.46 o 
  -5   2   8      220.93      222.90      5.77 o 
  -4   2   8       29.25       31.74      1.99 o 
  -3   2   8        0.45        0.26      0.73 o 
  -2   2   8       34.31       29.67      1.81 o 
  -1   2   8      373.28      384.76      6.45 o 
   0   2   8        0.67        1.12      1.00 o 
   1   2   8       13.75       11.57      1.29 o 
   2   2   8        9.27        7.04      2.65 o 
   3   2   8      242.48      229.37     14.25 o 
   4   2   8       78.73       69.79      4.28 o 
   5   2   8       95.88       85.52      5.18 o 
   6   2   8       12.18        8.60      3.75 o 
   7   2   8        0.35       -3.26      2.18 o 
   8   2   8        0.46       -1.81      2.61 o 
  -8   3   8       46.06       48.64      2.73 o 
  -7   3   8        0.44       -0.05      1.18 o 
  -6   3   8       13.82       13.55      1.72 o 
  -5   3   8      168.57      157.70      4.70 o 
  -4   3   8       52.46       57.02      2.35 o 
  -3   3   8       12.63       14.40      1.01 o 
  -2   3   8        2.97        4.40      0.78 o 
  -1   3   8      107.46       97.95      3.63 o 
   0   3   8        8.88        9.37      1.17 o 
   1   3   8      381.57      376.64      8.43 o 
   2   3   8        6.58        7.03      1.13 o 
   3   3   8      520.09      521.26     15.38 o 
   4   3   8       51.21       58.71      5.57 o 
   5   3   8       86.85       70.00      4.10 o 
   6   3   8       27.10       30.06      3.20 o 
   7   3   8       67.24       55.02      7.80 o 
   8   3   8        0.56       -0.06      1.75 o 
  -8   4   8       22.34       24.65      5.31 o 
  -7   4   8       76.14       79.32      3.63 o 
  -6   4   8        0.38       -2.07      1.81 o 
  -5   4   8       25.89       26.82      1.87 o 
  -4   4   8       11.77       13.10      1.53 o 
  -3   4   8      297.80      290.10      9.07 o 
  -2   4   8      118.26      107.85      2.56 o 
  -1   4   8       10.02       13.96      3.24 o 
   0   4   8       92.62       89.25      3.27 o 
   1   4   8      569.09      546.52      9.74 o 
   2   4   8       50.22       44.17      4.53 o 
   3   4   8      175.73      168.30      4.99 o 
   4   4   8        0.21       -0.04      2.18 o 
   5   4   8      602.94      600.17     12.12 o 
   6   4   8       33.07       43.52      4.39 o 
   7   4   8        3.68        5.94      2.22 o 
  -8   5   8        1.47        1.88      1.42 o 
  -7   5   8        0.17        0.91      1.36 o 
  -6   5   8      173.94      164.18      6.22 o 
  -5   5   8       62.33       61.56      4.92 o 
  -4   5   8       42.90       37.94      2.33 o 
  -3   5   8        4.66        5.87      1.33 o 
  -2   5   8      513.83      459.25      7.96 o 
  -1   5   8      117.29      120.85      3.40 o 
   0   5   8      369.13      367.11      8.76 o 
   1   5   8       73.12       68.10      2.67 o 
   2   5   8      432.50      416.46      8.26 o 
   3   5   8      296.27      300.58      6.81 o 
   4   5   8      259.45      267.13      7.04 o 
   5   5   8        2.43        3.60      1.82 o 
   6   5   8       27.18       25.81      3.33 o 
   7   5   8       63.78       74.29      4.06 o 
  -7   6   8       47.29       49.35      2.96 o 
  -6   6   8       29.56       29.98      2.05 o 
  -5   6   8        3.14        4.12      1.41 o 
  -4   6   8       53.27       58.80      2.68 o 
  -3   6   8        4.53        3.56      1.19 o 
  -2   6   8      207.57      200.04      4.88 o 
  -1   6   8        2.13        0.54      0.99 o 
   0   6   8      200.56      200.90      5.56 o 
   1   6   8       30.85       22.29      1.97 o 
   2   6   8      118.39      119.98      3.50 o 
   3   6   8        2.07       -0.49      0.93 o 
   4   6   8       31.27       33.51      2.07 o 
   5   6   8        5.14        3.13      1.04 o 
   6   6   8      131.87      144.06      4.08 o 
   7   6   8        6.39        5.73      2.08 o 
  -7   7   8      104.75      102.95      4.30 o 
  -6   7   8       36.96       41.66      2.76 o 
  -5   7   8        6.59        6.40      1.57 o 
  -4   7   8        0.34        1.46      1.43 o 
  -3   7   8       81.46       73.00      2.97 o 
  -2   7   8       36.04       41.69      4.28 o 
  -1   7   8       68.83       60.30      3.24 o 
   0   7   8       65.83       60.29      5.96 o 
   1   7   8      102.36       92.19      3.60 o 
   2   7   8       10.87        8.00      1.36 o 
   3   7   8        1.69        1.56      1.05 o 
   4   7   8       10.96        8.20      1.25 o 
   5   7   8       12.19       16.12      1.74 o 
   6   7   8       25.52       31.94      2.97 o 
  -6   8   8       30.96       33.66      2.72 o 
  -5   8   8       73.81       75.50      3.40 o 
  -4   8   8       35.21       32.34      2.39 o 
  -3   8   8      114.39      104.18      3.34 o 
  -2   8   8      240.14      223.20     13.48 o 
  -1   8   8       42.03       41.78      5.05 o 
   0   8   8       91.79       95.55      3.49 o 
   1   8   8       52.89       45.74      6.09 o 
   2   8   8        6.19        3.89      1.39 o 
   3   8   8       30.83       28.39      2.09 o 
   4   8   8        7.12        4.85      1.28 o 
   5   8   8       27.35       30.81      1.91 o 
  -5   9   8      106.24      106.07      3.84 o 
  -4   9   8       74.93       77.74      4.66 o 
  -3   9   8        0.00        0.03      1.53 o 
  -2   9   8        4.19        3.98      1.60 o 
  -1   9   8       29.02       33.50      2.47 o 
   0   9   8       12.12       13.58      2.98 o 
   1   9   8      119.07      116.02      4.38 o 
   2   9   8        5.32        4.88      1.57 o 
   3   9   8      224.99      230.83      6.54 o 
   4   9   8        2.62        3.03      1.50 o 
  -3  10   8      147.11      153.74      5.51 o 
  -2  10   8       18.81       19.51      2.33 o 
  -1  10   8       12.79        8.13      1.77 o 
   0  10   8        0.99       -1.10      1.60 o 
   1  10   8      320.90      343.69      9.10 o 
   2  10   8        9.39       11.89      2.20 o 
  -7   0   9       98.54       96.92      9.85 o 
  -5   0   9       20.20       15.29      1.81 o 
  -3   0   9      493.86      511.79     12.70 o 
  -1   0   9       17.58       16.07      1.81 o 
   1   0   9      110.85      109.87      6.48 o 
   3   0   9      291.28      322.88     17.36 o 
   5   0   9      203.51      192.28     10.11 o 
   7   0   9       28.97       27.99      5.44 o 
  -8   1   9        0.13       -0.97      1.99 o 
  -7   1   9        5.98        6.47      1.34 o 
  -6   1   9       25.34       23.83      1.77 o 
  -5   1   9       42.72       39.91      1.83 o 
  -4   1   9        0.24       -1.21      0.81 o 
  -3   1   9       23.43       23.52      1.37 o 
  -2   1   9      110.62      115.98      2.93 o 
  -1   1   9      181.87      187.23      4.03 o 
   0   1   9       68.82       77.15      2.16 o 
   1   1   9      236.50      234.65      8.76 o 
   2   1   9       84.01       86.94      5.40 o 
   3   1   9        0.27       -0.94      2.28 o 
   4   1   9      104.48      109.50      5.57 o 
   5   1   9        5.73        0.54      2.28 o 
   6   1   9      124.85      116.95      6.50 o 
   7   1   9        1.07       -1.20      2.65 o 
  -8   2   9       12.73       11.05      1.58 o 
  -7   2   9       35.93       37.56      2.22 o 
  -6   2   9      101.10       92.63      6.35 o 
  -5   2   9       11.46        8.75      1.62 o 
  -4   2   9        4.55        4.66      1.55 o 
  -3   2   9      134.36      123.74      5.96 o 
  -2   2   9      536.78      535.46      9.44 o 
  -1   2   9      136.53      139.45      3.30 o 
   0   2   9        7.93       10.44      1.68 o 
   1   2   9      878.86      873.97     17.66 o 
   2   2   9      341.17      347.27     11.76 o 
   3   2   9       78.17       74.82      4.54 o 
   4   2   9       22.02       18.76      3.47 o 
   5   2   9      402.89      383.74     14.35 o 
   6   2   9      147.88      153.12      6.14 o 
   7   2   9      159.91      178.06     11.26 o 
  -8   3   9        9.17        9.72      1.72 o 
  -7   3   9        3.05        1.89      1.53 o 
  -6   3   9       64.55       63.98      2.86 o 
  -5   3   9      123.12      123.73      4.24 o 
  -4   3   9        7.73        5.71      1.33 o 
  -3   3   9      110.82      104.17      4.15 o 
  -2   3   9        1.31        2.71      0.81 o 
  -1   3   9      291.57      279.59      6.48 o 
   0   3   9        6.97        9.59      1.55 o 
   1   3   9      483.90      497.44     10.14 o 
   2   3   9        7.56        8.97      1.33 o 
   3   3   9      428.06      419.72     11.14 o 
   4   3   9        0.51       -1.41      2.28 o 
   5   3   9      186.37      198.16      9.20 o 
   6   3   9        1.14       -0.04      2.36 o 
   7   3   9       50.07       27.12     11.53 o 
  -7   4   9        1.90        2.24      1.43 o 
  -6   4   9        3.46        2.16      1.36 o 
  -5   4   9        3.56        2.17      1.33 o 
  -4   4   9        2.61        3.26      1.24 o 
  -3   4   9       80.06       79.32      3.10 o 
  -2   4   9       16.94       20.15      1.88 o 
  -1   4   9        5.83        4.12      1.68 o 
   0   4   9      115.11      106.76      7.39 o 
   1   4   9       82.33       79.04      3.37 o 
   2   4   9       22.51       21.51      2.07 o 
   3   4   9        0.01        1.39      1.92 o 
   4   4   9        5.36        4.10      1.20 o 
   5   4   9        8.10        8.03      3.36 o 
   6   4   9        8.56       10.39      3.28 o 
  -7   5   9       11.05       18.49      1.92 o 
  -6   5   9       35.80       38.35      2.59 o 
  -5   5   9       88.54       80.11      4.92 o 
  -4   5   9        7.01        9.40      1.62 o 
  -3   5   9        2.81        6.75      1.53 o 
  -2   5   9        2.02        1.30      1.29 o 
  -1   5   9       30.29       28.73      3.29 o 
   0   5   9        4.50        5.06      1.46 o 
   1   5   9        0.03        0.50      1.13 o 
   2   5   9        9.44        9.59      1.55 o 
   3   5   9       33.49       32.32      7.19 o 
   4   5   9        2.23        4.88      1.94 o 
   5   5   9       32.19       37.46      2.78 o 
   6   5   9        0.35       -2.17      2.73 o 
  -6   6   9        7.40        8.19      1.83 o 
  -5   6   9       45.67       46.44      5.31 o 
  -4   6   9        0.28        0.00      1.36 o 
  -3   6   9       27.55       30.21      2.16 o 
  -2   6   9       24.18       32.20      3.04 o 
  -1   6   9      181.79      166.44      5.25 o 
   0   6   9        1.00        0.65      1.33 o 
   1   6   9        0.14       -0.89      1.13 o 
   2   6   9      162.67      176.74      5.48 o 
   3   6   9       27.97       28.76      2.33 o 
   4   6   9        2.79        2.63      1.35 o 
   5   6   9        0.03       -1.63      1.57 o 
  -5   7   9        1.04       -0.22      1.60 o 
  -4   7   9      319.61      300.02      7.75 o 
  -3   7   9        9.93        6.13      1.62 o 
  -2   7   9       28.50       30.10      7.00 o 
  -1   7   9        9.38        7.26      1.68 o 
   0   7   9      379.47      373.69      9.36 o 
   1   7   9        0.12        0.23      1.33 o 
   2   7   9       11.29        9.09      1.62 o 
   3   7   9      124.92      125.38     11.92 o 
   4   7   9      269.98      278.22      7.29 o 
   5   7   9        0.62       -1.54      1.20 o 
  -4   8   9       81.20       92.02      3.86 o 
  -3   8   9        1.55        4.92      1.81 o 
  -2   8   9      120.29      126.20      4.22 o 
  -1   8   9      144.68      137.68      4.41 o 
   0   8   9        2.53        2.65      2.07 o 
   1   8   9       55.92       60.35      2.96 o 
   2   8   9      171.76      178.01      5.61 o 
   3   8   9       63.60       61.18      3.20 o 
   4   8   9        1.14        0.26      1.55 o 
  -3   9   9       16.93       16.20      2.32 o 
  -2   9   9        8.03        9.23      2.72 o 
  -1   9   9       31.20       33.49      4.66 o 
   0   9   9        0.02       -1.34      1.57 o 
   1   9   9       58.43       58.80      7.26 o 
   2   9   9       27.04       33.33      4.53 o 
  -6   0  10      230.68      227.78     13.73 o 
  -4   0  10        6.08        3.37      1.55 o 
  -2   0  10      118.27      119.46      4.41 o 
   0   0  10       21.45       24.62      2.07 o 
   2   0  10        7.21        4.41      4.15 o 
   4   0  10       11.88       15.55      5.18 o 
   6   0  10        0.10       -2.59      3.37 o 
  -7   1  10       16.46       16.37      2.49 o 
  -6   1  10        0.07       -0.96      1.94 o 
  -5   1  10       15.94       18.10      2.72 o 
  -4   1  10      247.43      236.85      4.95 o 
  -3   1  10      166.11      166.93      3.94 o 
  -2   1  10        7.77       13.02      2.33 o 
  -1   1  10       37.45       35.73      1.73 o 
   0   1  10      353.91      355.86      6.87 o 
   1   1  10       66.22       68.67      3.37 o 
   2   1  10        4.73        6.15      2.54 o 
   3   1  10        0.62        0.48      2.47 o 
   4   1  10      210.25      216.13      8.75 o 
   5   1  10        2.19        1.04      2.84 o 
   6   1  10       50.69       58.37      4.92 o 
  -7   2  10       14.22       14.26      1.72 o 
  -6   2  10       16.63       13.12      1.88 o 
  -5   2  10        5.98        8.83      2.98 o 
  -4   2  10       35.81       30.84      2.59 o 
  -3   2  10        4.67        6.78      1.10 o 
  -2   2  10       61.56       68.31      2.33 o 
  -1   2  10       43.77       45.48      1.83 o 
   0   2  10       18.35       19.83      1.37 o 
   1   2  10        3.06        3.83      1.30 o 
   2   2  10       70.92       75.16      3.13 o 
   3   2  10      125.69      120.52      6.32 o 
   4   2  10       27.52       27.92      4.49 o 
   5   2  10       36.08       39.04      4.36 o 
   6   2  10       11.65       14.05      4.66 o 
  -6   3  10       30.72       38.15      3.89 o 
  -5   3  10        8.51        6.15      1.81 o 
  -4   3  10        1.35        0.36      1.29 o 
  -3   3  10       38.70       32.65      2.59 o 
  -2   3  10       15.47       17.96      1.37 o 
  -1   3  10        0.33        1.47      0.81 o 
   0   3  10        0.02        0.52      1.30 o 
   1   3  10      203.60      207.17      5.86 o 
   2   3  10        1.70        4.04      2.33 o 
   3   3  10       25.41       24.79      3.87 o 
   4   3  10        0.01       -2.46      2.20 o 
   5   3  10       54.74       55.33      5.57 o 
  -6   4  10        7.99        6.42      1.77 o 
  -5   4  10       49.47       53.07      2.73 o 
  -4   4  10        6.14        5.25      1.53 o 
  -3   4  10       12.22        8.34      1.72 o 
  -2   4  10       74.31       70.23      3.37 o 
  -1   4  10      274.98      294.10      7.26 o 
   0   4  10       17.58       12.44      1.81 o 
   1   4  10        2.04        1.77      1.20 o 
   2   4  10       43.73       41.07      5.96 o 
   3   4  10      144.07      150.04      4.76 o 
   4   4  10        2.83        2.06      1.33 o 
   5   4  10       11.59       10.54      3.17 o 
  -5   5  10        0.02       -1.43      1.57 o 
  -4   5  10       94.52      101.84      4.41 o 
  -3   5  10      106.65      107.31      3.96 o 
  -2   5  10       27.04       32.15      2.36 o 
  -1   5  10        2.83        2.36      1.33 o 
   0   5  10       50.01       60.38      3.37 o 
   1   5  10      282.09      298.27      8.55 o 
   2   5  10       33.88       48.72      3.11 o 
   3   5  10       41.15       47.53      2.78 o 
   4   5  10       32.20       46.05      5.18 o 
   5   5  10       68.24       73.85      7.77 o 
  -5   6  10       13.60       14.77      2.16 o 
  -4   6  10        0.37       -1.40      1.57 o 
  -3   6  10       48.27       44.40      4.15 o 
  -2   6  10      165.40      158.85      5.70 o 
  -1   6  10        0.07        0.00      1.55 o 
   0   6  10        9.75        9.19      2.20 o 
   1   6  10       33.50       33.33      2.67 o 
   2   6  10      169.19      180.10      6.22 o 
   3   6  10       31.23       32.91      2.59 o 
   4   6  10       51.74       54.07     14.12 o 
  -4   7  10        7.46        6.38      2.00 o 
  -3   7  10        1.04        2.85      2.07 o 
  -2   7  10       45.42       44.31      3.37 o 
  -1   7  10       11.06       16.24      2.14 o 
   0   7  10       56.75       54.64      3.19 o 
   1   7  10       11.88       11.40      1.95 o 
   2   7  10       28.34       29.23      2.59 o 
   3   7  10        1.48        2.31      1.43 o 
  -2   8  10       49.52       43.79      3.37 o 
  -1   8  10       14.21       14.99      2.85 o 
   0   8  10        5.38        6.42      2.33 o 
   1   8  10        0.23       -1.58      1.43 o 
  -3   0  11      145.55      152.89      5.44 o 
  -1   0  11      110.49      102.88      4.15 o 
   1   0  11        5.89        6.74      1.55 o 
   3   0  11        1.03       -1.81      3.37 o 
  -5   1  11       56.74       53.74      6.48 o 
  -4   1  11       31.62       27.21      2.33 o 
  -3   1  11       12.95       10.06      1.28 o 
  -2   1  11        0.02       -1.37      0.92 o 
  -1   1  11       66.07       71.43      3.37 o 
   0   1  11        0.73        1.17      0.92 o 
   1   1  11        0.01       -0.75      0.81 o 
   2   1  11       94.99       98.73      4.15 o 
   3   1  11        6.90        6.22      4.66 o 
   4   1  11        1.65        0.65      3.12 o 
  -5   2  11       25.37       26.64      4.28 o 
  -4   2  11       64.97       69.45      3.63 o 
  -3   2  11        1.30       -0.26      1.55 o 
  -2   2  11       50.62       53.99      2.18 o 
  -1   2  11      266.23      273.92      5.68 o 
   0   2  11       53.51       62.10      2.28 o 
   1   2  11        4.10        7.00      1.55 o 
   2   2  11       22.89       25.19      2.13 o 
   3   2  11      189.39      209.23      5.87 o 
   4   2  11       34.86       35.76      5.44 o 
  -5   3  11        2.65        1.91      1.53 o 
  -4   3  11        1.79        2.48      1.53 o 
  -3   3  11      170.78      187.36      6.48 o 
  -2   3  11       21.94       22.03      2.33 o 
  -1   3  11       16.53       20.69      1.81 o 
   0   3  11       10.25       14.60      1.37 o 
   1   3  11      310.15      349.32      9.85 o 
   2   3  11        2.67        3.16      1.46 o 
   3   3  11        5.54        8.92      1.66 o 
   4   3  11        1.14        0.98      1.24 o 
  -4   4  11        5.46        4.30      1.57 o 
  -3   4  11        7.33        6.33      1.68 o 
  -2   4  11        9.04       13.08      2.07 o 
  -1   4  11       74.66       89.14      4.41 o 
   0   4  11        3.88        5.96      1.81 o 
   1   4  11        3.58        1.81      1.55 o 
   2   4  11       16.79       15.20      1.96 o 
   3   4  11       58.02       69.02      3.22 o 
  -3   5  11       10.20        9.51      4.15 o 
  -2   5  11        0.89       -1.73      1.53 o 
  -1   5  11       53.81       48.72      3.11 o 
   0   5  11       24.92       28.51      2.59 o 
   1   5  11       31.08       31.87      2.59 o 
   2   5  11        9.12        8.98      1.71 o 
  -2   6  11       25.30       21.77      2.59 o 
  -1   6  11       21.48       20.73      2.59 o 
   0   6  11      124.13      138.90      5.44 o 
   1   6  11        8.48       15.81      2.33 o 
  -2   0  12        0.85        0.26      1.55 o 
   0   0  12       52.41       62.71      3.37 o 
  -2   1  12       46.88       47.76      2.10 o 
  -1   1  12       39.29       42.52      5.70 o 
   0   1  12        5.88        7.90      1.94 o 
   1   1  12        0.59        0.52      1.04 o 
  -2   2  12       53.61       62.00      4.15 o 
  -1   2  12       15.27       17.42      1.94 o 
   0   2  12        1.70        3.49      1.00 o 
   1   2  12       20.03       24.91      2.20 o 
                                                 
